# Supplementary material for: Protein Corona of Anionic Fluid-Phase Liposomes Compromises Their Integrity Rather than Uptake by Cells
Source: Membranes (Basel). 2023 Jul 20;13(7):681. doi: 10.3390/membranes13070681 (PMC10384875; doi:10.3390/membranes13070681)
Supplement: Supplementary file 1 [file membranes-13-00681-s001.zip]

Archive with 3 entries (3 files):
- membranes-2458963-supplementary.pdf
- membranes-2458963-Table S2 LCMSMS iBAQ and LFQ intensities.xlsx
- membranes-2458963-Table S3 Statistically significant differences in associated proteins.xlsx
