# Supplementary material for: Protein Corona of Anionic Fluid-Phase Liposomes Compromises Their Integrity Rather than Uptake by Cells
Source: Membranes (Basel). 2023 Jul 20;13(7):681. doi: 10.3390/membranes13070681 (PMC10384875; doi:10.3390/membranes13070681)
Supplement: Supplementary file 1 [file membranes-13-00681-s001.zip › membranes-2458963-Table S2 LCMSMS iBAQ and LFQ intensities.xlsx]

## Sheet: LFQ raw data
LFQ intensity 01	LFQ intensity 01_211116203409	LFQ intensity 01_211116221134	LFQ intensity 02	LFQ intensity 02_211117012617	LFQ intensity 02_211117030340	LFQ intensity 02_211117044104	LFQ intensity 03	LFQ intensity 03_211117075550	LFQ intensity 03_211117093314	LFQ intensity 04	LFQ intensity 04_211117124800	LFQ intensity 04_211117142524	LFQ intensity 05	LFQ intensity 05_211117174036	LFQ intensity 05_211117191758	LFQ intensity 06	LFQ intensity 06_211117223243	LFQ intensity 06_211118001007	LFQ intensity 07	LFQ intensity 07_211118032450	LFQ intensity 07_211118050212	LFQ intensity 08	LFQ intensity 08_211118081658	LFQ intensity 08_211118095421	LFQ intensity 09	LFQ intensity 09_211118130905	LFQ intensity 09_211118144627	LFQ intensity 10	LFQ intensity 10_211118180113	LFQ intensity 10_211118193835	LFQ intensity 11	LFQ intensity 11_211118225321	LFQ intensity 11_211119003043	LFQ intensity 12	LFQ intensity 12_211119034527	LFQ intensity 12_211119052256	LFQ intensity 13	LFQ intensity 13_211119083741	LFQ intensity 13_211119101505	LFQ intensity 14	LFQ intensity 14_211119132948	LFQ intensity 14_211119150709	LFQ intensity 15	LFQ intensity 15_211119182155	LFQ intensity 15_211119195915	LFQ intensity 16	LFQ intensity 16_211119231359	LFQ intensity 16_211120005119	LFQ intensity 17
#!{Type}E	E	E	E	E	E	E	E	E	E	E	E	E	E	E	E	E	E	E	E	E	E	E	E	E	E	E	E	E	E	E	E	E	E	E	E	E	E	E	E	E	E	E	E	E	E	E	E	E	E
0	2277600	0	4947000	5571000	4173500	0	7571200	5550700	5198500	12291000	5345300	9563300	6211200	5957300	5439600	4633200	4971300	3060500	6082800	14120000	8764900	5738500	4997200	4780300	2674800	4494400	0	4125200	6674400	0	6537800	0	6900400	5471000	3617000	6052400	0	2767300	0	0	0	0	0	0	0	0	0	0	3356300
9414100	10041000	7060200	13798000	11578000	10549000	14430000	32211000	22245000	27301000	36280000	18831000	24554000	13511000	16886000	12323000	8741800	7880100	9088100	7558900	11424000	6228600	6109500	6551200	6452400	73341000	67948000	62166000	11804000	13129000	7006100	3424500	3468800	3705400	6907200	6032200	8679400	27028000	22922000	28165000	9888100	9166900	8121800	4505300	4150600	4337800	23370000	27642000	20635000	10184000
242540000	256150000	170660000	22227000	0	0	0	158520000	126280000	132530000	301950016	183290000	232250000	107360000	114330000	115190000	134410000	141770000	129700000	110180000	134580000	117070000	90865000	92488000	79716000	105040000	105260000	151230000	113010000	101260000	80195000	73270000	70223000	56746000	184510000	155110000	201770000	114020000	115400000	139560000	226880000	217070000	230620000	105760000	123590000	123330000	156930000	175690000	166900000	213380000
0	0	0	0	0	0	0	0	0	0	0	0	0	0	0	0	0	0	0	0	0	0	0	0	0	0	0	0	0	0	0	0	0	0	0	0	0	0	0	0	0	0	0	0	0	0	0	0	0	0
138210000	156010000	136250000	239640000	215270000	194600000	203930000	1402200064	1352499968	1304199936	1415600000	1228300032	1513400064	1375800064	1382899968	1318800000	1649600000	1952600064	1946000000	1322000000	1509100032	1233400064	1435800064	1396999936	1400600064	685920000	539969984	616060032	642579968	635409984	797990016	904400000	1030700032	1024499968	457960000	428660000	517160000	478110016	477000000	461100000	620480000	640409984	623680000	1226800000	1275699968	1367299968	1362899968	1237600000	1307900032	916700032
55867000	54236000	89390000	133350000	116440000	91297000	77964000	255700000	238710000	236910000	167250000	115080000	126870000	254380000	245320000	267780000	204270000	255910000	250770000	106060000	138660000	131490000	469780000	467300000	457920000	484889984	625350016	372550016	374129984	308030016	189400000	354200000	352740000	347470016	237120000	246790000	236650000	231480000	197140000	230240000	464320000	425809984	435529984	256780000	257300000	261970000	314230016	305900000	318160000	424580000
62927000	57506000	38043000	54551000	62347000	42943000	59621000	111090000	121170000	128010000	39938000	72873000	84507000	40365000	46014000	44704000	54787000	137790000	149390000	112520000	183680000	72439000	54415000	52282000	44971000	181740000	176060000	193790000	262570000	232840000	166840000	64597000	75673000	56728000	77293000	64821000	64344000	71618000	67844000	75983000	28976000	20172000	26554000	57296000	56528000	61829000	72518000	55256000	70493000	35750000
4935500	7611400	6823100	0	10202000	2888500	6568600	20957000	14059000	14266000	0	10832000	10298000	11318000	18083000	11169000	11537000	0	6611100	8910300	10636000	8358900	6190700	4890800	5267400	0	0	15686000	0	0	0	0	0	0	8419500	0	11090000	4800400	6003000	0	6994000	6234500	6243900	0	7190000	6368300	14766000	15902000	21043000	5263000
3691400	3128400	2014400	0	2852200	2414800	4337700	15150000	10525000	13132000	13804000	6655700	11383000	3226200	9425300	3311200	3341100	2814700	2727600	2097000	2061500	1627400	1721800	1693700	1664100	31716000	27563000	32446000	0	2403800	3126800	2761200	2193800	1777600	2127900	2117100	1972900	15793000	12409000	16501000	2206700	1764600	4056700	0	1739900	1289600	8059000	5103500	7613400	2584000
19865000	22604000	0	0	0	0	0	7750100	36644000	38626000	6948000	0	6625400	15320000	13511000	51032000	0	0	0	0	0	11369000	30794000	33708000	16676000	0	0	0	0	0	0	6441100	0	0	11659000	12074000	0	0	0	0	0	0	0	0	3578300	0	0	0	0	10092000
57216000	81145000	18003000	0	0	0	0	8060200	56511000	73193000	0	2885700	0	72644000	55182000	62747000	13556000	4377000	0	0	0	0	177100000	116520000	137420000	0	0	0	0	0	0	0	0	0	28861000	29068000	0	3936100	0	0	17078000	20571000	24211000	57077000	0	0	0	8167100	0	0
0	0	0	0	0	0	0	0	0	0	0	0	0	0	0	0	0	0	0	0	0	0	0	0	0	0	0	0	0	0	0	0	0	0	0	0	0	0	0	0	0	0	0	0	0	0	0	0	0	0
0	0	0	0	0	0	0	0	0	0	0	0	0	0	0	0	0	0	0	0	0	0	0	0	0	0	0	0	0	0	0	0	0	0	0	0	0	0	0	0	0	0	0	0	0	0	0	0	0	0
13620000	14146000	8145900	26990000	10782000	13613000	0	12265000	4472800	5210800	31464000	10271000	13971000	4383900	10217000	7115200	14007000	24121000	25165000	12924000	29459000	9970400	5202400	5289100	4764400	36391000	45064000	72040000	121610000	115510000	82616000	39448000	17220000	17745000	21410000	37352000	37417000	24717000	12840000	15717000	4646700	8632300	6024900	4315600	18725000	10729000	14887000	15231000	14055000	11239000
0	0	0	0	0	0	0	0	0	0	0	0	0	0	0	0	0	0	0	0	0	0	0	0	0	0	0	0	0	0	0	0	0	0	0	0	0	0	0	0	0	0	0	0	0	0	0	0	0	0
11085000	12683000	5647600	17182000	18614000	17184000	24464000	40524000	31220000	36908000	44647000	27898000	31426000	17475000	24634000	20966000	11787000	16936000	14250000	8990400	12961000	11332000	12233000	12317000	10485000	68413000	55573000	61852000	18328000	10799000	13852000	3742200	3554000	2863700	10736000	10187000	14101000	16904000	14091000	14872000	19558000	13880000	13615000	6862600	7043600	8126000	37230000	36572000	37765000	12033000
8726600	9027100	7889400	14875000	25961000	23412000	32145000	6366100	5614400	6548000	14465000	10609000	10459000	7562900	7163600	6731100	7043700	9914300	9534400	10193000	11489000	9781400	8888100	8558500	10249000	9303200	10307000	12648000	21335000	24290000	20188000	14928000	18416000	14315000	20272000	18257000	21624000	13908000	12800000	16637000	5650700	9627500	8680400	9206700	7215200	9636400	12095000	9046700	11178000	16149000
40925000	40807000	38703000	88281000	140640000	69665000	115870000	183550000	168170000	150350000	205730000	67037000	176720000	177850000	182280000	158960000	107100000	134840000	117940000	394430016	391990016	358240000	141940000	98232000	93760000	53161000	59345000	54449000	110420000	81160000	137520000	182650000	177260000	135630000	53120000	49313000	45000000	45770000	49637000	50872000	51998000	48397000	59576000	55157000	79035000	65044000	97400000	71100000	64558000	75087000
0	0	0	0	0	0	0	0	0	0	0	0	0	0	0	0	0	6331700	0	0	0	0	0	0	0	0	0	0	0	0	3204600	0	0	0	0	0	0	0	0	0	0	0	0	0	0	0	4510900	0	0	0
52979000	36266000	50081000	70329000	0	68592000	120600000	19651000	16040000	15975000	31518000	33736000	26170000	11295000	11810000	9919100	26222000	29346000	0	0	0	32262000	11400000	11322000	12475000	36030000	37570000	44236000	62797000	58361000	0	19370000	20411000	19262000	0	20157000	0	54034000	0	59879000	34291000	39499000	14985000	24437000	27258000	39272000	45483000	40224000	44736000	45430000
0	0	0	0	0	0	0	0	0	4988900	0	0	0	0	0	0	0	0	0	0	0	0	0	0	0	0	0	0	0	0	0	0	0	0	0	0	0	0	0	0	14673000	14969000	0	0	0	0	0	0	0	0
11230000	0	11213000	9155200	0	43082000	0	7338000	4409300	5377500	0	9834900	9823700	1798600	0	0	10747000	24814000	15430000	12334000	23454000	8842100	0	4656300	5545000	14888000	13587000	15505000	0	17466000	24335000	0	6462100	7618100	7545500	0	8625300	17630000	16541000	14654000	0	9275800	6990400	0	13515000	23460000	16893000	15910000	23199000	20200000
0	0	0	0	0	0	0	0	0	0	0	0	0	0	0	0	0	0	0	0	0	0	0	0	0	0	0	0	0	0	0	0	0	0	0	0	0	0	0	0	0	0	0	0	0	0	0	0	0	0
70907000	96755000	58630000	0	132890000	124110000	146210000	52266000	22228000	22818000	104880000	60279000	67298000	17354000	28094000	19794000	55415000	56018000	0	52487000	59283000	57862000	19844000	19286000	17332000	55169000	54689000	66420000	94416000	86992000	76142000	34928000	0	0	54012000	29120000	0	101800000	0	95718000	56372000	55905000	46077000	46664000	0	68016000	0	0	0	67925000
0	0	0	0	0	0	0	0	0	0	0	0	0	0	0	0	0	0	0	0	0	0	0	0	0	0	0	0	0	0	0	0	0	0	0	0	0	0	0	0	0	0	0	0	0	0	0	0	0	0
0	0	0	0	0	0	0	0	0	0	0	0	0	0	0	0	0	0	0	0	0	0	0	0	0	0	0	0	0	0	0	0	0	0	0	0	0	0	0	0	0	0	0	0	0	0	0	0	0	0
0	0	0	0	0	0	0	0	0	0	0	0	0	0	0	0	0	0	0	0	0	0	0	0	0	0	0	0	0	0	0	0	0	0	0	0	0	0	0	0	0	0	0	0	0	0	0	0	0	0
0	0	0	0	0	0	0	0	0	0	0	0	0	0	0	0	0	0	0	0	0	0	0	0	0	0	0	0	0	0	0	0	0	0	0	0	0	0	0	0	0	0	0	0	0	0	0	0	0	0
0	0	0	0	0	0	0	0	0	0	0	0	0	0	0	0	0	0	0	0	0	0	0	0	0	0	0	0	0	0	0	0	0	0	0	0	0	0	0	0	0	0	0	0	0	0	0	0	0	0
0	0	3107000	0	0	0	0	2728400	3167300	4413500	1906100	0	0	4580600	2532600	3220300	0	0	0	1389400	0	0	0	3590100	3089100	0	0	0	0	0	0	0	0	0	0	0	0	0	0	0	0	0	2587200	0	0	0	0	0	0	0
0	0	3317300	0	0	0	0	3298900	5808500	6008400	0	0	0	8055200	2132700	5882000	0	0	0	0	0	1626300	6932100	7850400	5864000	0	0	0	0	0	0	0	0	0	0	0	0	0	0	0	2049800	1818300	2721800	2102400	0	573760	0	0	0	0
0	0	0	0	0	0	0	0	0	0	0	0	0	0	0	0	0	0	0	0	0	0	0	0	0	0	0	0	0	0	0	0	0	0	0	0	0	0	0	0	0	0	0	0	0	0	0	0	0	0
0	0	0	0	0	0	0	0	0	0	0	0	0	0	0	0	0	0	0	0	0	0	0	0	0	0	0	0	0	0	0	0	0	0	0	0	0	0	0	0	0	0	0	0	0	0	0	0	0	0
0	0	0	0	0	0	0	0	0	0	0	0	0	0	0	0	0	0	0	0	0	0	0	0	0	0	0	0	0	0	0	0	0	0	0	0	0	0	0	0	0	0	0	0	0	0	0	0	0	0
51496000	60785000	46613000	85258000	76447000	78642000	65907000	21182000	18406000	19359000	44852000	28606000	32471000	8651700	10872000	8543200	28463000	31876000	30636000	26668000	30310000	22333000	9892000	9556800	11002000	39686000	39808000	44744000	53085000	48576000	38731000	13321000	14595000	13780000	18507000	18290000	20305000	39452000	42545000	48083000	28075000	28889000	28005000	24399000	28529000	31550000	30251000	35091000	33741000	30196000
0	0	0	0	0	0	0	0	0	0	0	0	0	0	0	0	0	0	0	0	0	0	0	0	0	0	0	0	0	0	0	0	0	0	0	0	0	0	0	0	0	0	0	0	0	0	0	0	0	0
0	0	0	0	0	0	0	0	0	0	0	0	0	0	0	0	0	0	0	0	0	0	0	0	0	0	0	0	0	0	0	0	0	0	0	0	0	0	0	0	0	0	0	0	0	0	0	0	0	0
251780000	139500000	209800000	44532000	234040000	137280000	535870016	142130000	92953000	103270000	108650000	190860000	176630000	115810000	136990000	114350000	197490000	207850000	239540000	210160000	235930000	203920000	131340000	126460000	131950000	308870016	253250000	368920000	439689984	181950000	512950016	391910016	464769984	431500000	183850000	170560000	191740000	232960000	259090000	168630000	160820000	124250000	151470000	133980000	186420000	189840000	203870000	203200000	182680000	192820000
309610	188400	190280	218230	195090	197250	592200	179980	641130	2987400	178380	370320	276400	420920	80878	676180	203580	61815	157520	68546	147540	126170	648600	102450	622370	285520000	303820000	217950000	86426000	320449984	313889984	654750016	716750016	516580000	5859100	24367000	21489000	619860	201190	129450	101190	123670	0	141250	203650	484240	132490	242240	309450	134010
108260000	116330000	0	0	0	0	0	0	67026000	71864000	1973900	0	0	55378000	0	51467000	0	0	0	0	0	60153000	73039000	67186000	65905000	0	0	0	0	0	0	31455000	0	0	0	0	0	0	0	0	0	0	164050000	0	68386000	0	0	0	0	67483000
81759000	86556000	72832000	30366000	79357000	87235000	95674000	336950016	309409984	308100000	173260000	175320000	184100000	357560000	302870016	323200000	200550000	164750000	154870000	429960000	370640000	482000000	330260000	327289984	294240000	75179000	107320000	91362000	134160000	159390000	138700000	215610000	177460000	199310000	60603000	64284000	56202000	80709000	97260000	93838000	169770000	157380000	168500000	171540000	156610000	168940000	181090000	146070000	130890000	177350000
13113000	11081000	11258000	7700700	0	0	3884500	3241300	6191300	5444600	5797400	6704800	0	4622600	5134400	4363200	6505800	0	0	0	0	7212300	3842300	3828700	3529800	0	0	0	0	0	0	0	0	0	0	3149700	0	8138400	0	10499000	10064000	8294100	12414000	6044700	4836600	4658600	6389800	8775600	8105100	0
9191400	11134000	10494000	0	0	0	9512900	19554000	19487000	24646000	14727000	11804000	7349900	27665000	27607000	24831000	7763500	7183200	7461600	11844000	12828000	13738000	12210000	10006000	14670000	0	0	0	0	0	0	23305000	0	0	8927800	7845600	0	8408900	8863300	9167800	8711300	9707700	8422200	5623100	8493800	8140000	7659000	5052700	0	9509500
21072000	22975000	19726000	13167000	10039000	15791000	7830300	16514000	26282000	30392000	13656000	13090000	13476000	33963000	13917000	24459000	12975000	10440000	7266400	11630000	6494100	13492000	30853000	38778000	26292000	5036600	8483300	8418800	8362700	9119600	8299900	18738000	21896000	22589000	15174000	15777000	13546000	5313400	10502000	18449000	10799000	11450000	10987000	15549000	10199000	13079000	13486000	13327000	14178000	13050000
39648000	50282000	36259000	0	0	0	0	37152000	17124000	13546000	0	24579000	0	9377800	0	16795000	0	0	0	0	0	0	8476400	12835000	0	0	0	0	0	0	0	27175000	0	0	31152000	25056000	0	51785000	54472000	51613000	40565000	36039000	36198000	0	0	32122000	0	0	0	0
6551400	7697300	3969100	24961000	27783000	16907000	23439000	3128600	1692800	1871100	12711000	4735600	7858900	1744500	2441300	2043300	6871600	8600400	6681200	3044300	4689300	4254400	2031200	2205900	1866000	0	8505600	0	15313000	0	0	0	0	0	3345900	2931200	4263300	11815000	10990000	13555000	4315600	5956000	4232200	3474200	8118500	7647200	6661600	5262800	9167400	11838000
212480000	246460000	176570000	319400000	405950016	314880000	474840000	134370000	89416000	87586000	208990000	130330000	133960000	60077000	77705000	67192000	117130000	157620000	169990000	144300000	158970000	120220000	66136000	61785000	60900000	0	0	172870000	0	134000000	108270000	61988000	48744000	69897000	102840000	88893000	101890000	198340000	225400000	204160000	187250000	141650000	176440000	116430000	157950000	137040000	151020000	145700000	160820000	198740000
0	0	0	0	0	0	0	0	0	0	0	0	0	0	0	0	0	0	0	0	0	0	0	0	0	0	0	0	0	0	0	0	0	0	0	0	0	0	0	0	0	0	0	0	0	0	0	0	0	0
79279000	99327000	77460000	229550000	286400000	241260000	383329984	63820000	68105000	36370000	116810000	77027000	83481000	29899000	31772000	32265000	70456000	89219000	74656000	84035000	124050000	74620000	32610000	66603000	37122000	202620000	236800000	320569984	347100000	303780000	317760000	117960000	135980000	119680000	46271000	39807000	52976000	123520000	101130000	117740000	75260000	71860000	66284000	69997000	101980000	85896000	128810000	135490000	115800000	125100000
0	7723400	0	0	0	0	0	0	3053000	0	3918200	0	0	13144000	2360300	17419000	0	0	0	0	0	4111500	0	14587000	0	0	0	0	0	0	0	0	0	0	0	0	0	0	0	0	0	0	0	0	0	0	0	0	0	0
0	0	0	0	0	0	0	0	0	0	0	0	0	0	0	0	0	0	0	0	0	0	0	0	0	0	0	0	0	0	0	0	0	0	0	0	0	0	0	0	0	0	0	0	0	0	0	0	0	0
0	0	0	0	0	0	0	0	0	0	0	0	0	0	0	0	0	0	0	0	0	0	0	0	0	0	0	0	0	0	0	0	0	0	0	0	0	0	0	0	0	0	0	0	0	0	0	0	0	0
0	0	0	0	0	0	0	0	0	0	0	0	0	0	0	0	0	0	0	0	0	0	0	0	0	0	0	0	0	0	0	0	0	0	0	0	0	0	0	0	0	0	0	0	0	0	0	0	0	0
0	0	0	0	0	0	0	0	0	0	0	0	0	0	0	0	0	0	0	0	0	0	0	0	0	0	0	0	0	0	0	0	0	0	0	0	0	0	0	0	0	0	0	0	0	0	0	0	0	0
7571500	4814800	0	0	4130500	7435300	0	4774600	4186100	4312500	0	6694100	6977500	4006000	4767900	4102200	6890000	6329500	7205900	0	5728100	5805900	0	3860500	0	0	0	0	0	0	0	5284700	5723100	0	6519300	5054300	6176500	9007900	8947600	7318200	6710400	6577600	6561600	6629700	15377000	8153400	6780500	7358600	7856100	7107800
17395000	19818000	17813000	19970000	21918000	18697000	20698000	0	11887000	10990000	15658000	14231000	12691000	0	10964000	10633000	0	14585000	15313000	0	0	0	10451000	0	0	0	0	0	0	0	12972000	0	0	0	12248000	0	11815000	15658000	7952500	0	0	0	23850000	0	0	0	0	0	0	0
0	0	0	0	0	0	0	0	0	0	0	0	0	0	0	0	0	0	0	0	0	0	0	0	0	0	0	0	0	0	0	0	0	0	0	0	0	0	0	0	0	0	0	0	0	0	0	0	0	0
0	0	0	0	0	0	0	0	0	0	0	0	0	0	0	0	0	0	0	0	0	0	0	0	0	0	0	0	0	0	0	0	0	0	0	0	0	0	0	0	0	0	0	0	0	0	0	0	0	0
0	0	0	0	0	0	0	0	0	0	0	0	0	0	0	0	0	0	0	0	0	0	0	0	0	0	0	0	0	0	0	0	0	0	0	0	0	0	0	0	0	0	0	0	0	0	0	0	0	0
31988000	38164000	29890000	0	0	0	0	0	8536600	8352100	8367400	21765000	17668000	6304900	9923000	5596800	13047000	15972000	14302000	16868000	14508000	11909000	5903200	5681900	5888600	8320900	0	0	15583000	0	6209300	7120700	8439500	9585900	11290000	12263000	11338000	25870000	25605000	19750000	27183000	0	26787000	12182000	18383000	17463000	17911000	16861000	18903000	22429000
0	0	0	0	0	0	0	16043000	15040000	16294000	22727000	0	11756000	12956000	10457000	10078000	11126000	0	12341000	18592000	18267000	13706000	10572000	9037200	9472800	38928000	0	0	0	0	0	0	0	0	0	0	0	12035000	12589000	15879000	0	16488000	20680000	21168000	0	13749000	0	13910000	0	12982000
0	0	0	0	0	0	0	0	0	0	0	0	0	0	0	0	0	0	0	0	0	0	0	0	0	0	0	0	0	0	0	0	0	0	0	0	0	0	0	0	0	0	0	0	0	0	0	0	0	0
0	0	0	0	0	0	0	0	0	0	0	0	0	0	0	0	0	0	0	0	0	0	0	0	0	0	0	0	0	0	0	0	0	0	0	0	0	0	0	0	0	0	0	0	0	0	0	0	0	0
0	0	0	0	0	0	0	0	3671500	4073100	0	0	0	7161500	3038600	0	0	0	0	0	0	0	4920700	4876100	4243100	0	0	0	0	0	0	0	0	0	0	0	0	0	0	0	0	0	0	0	0	0	0	0	0	0
0	0	0	0	0	0	0	0	0	0	0	0	0	13575000	0	0	6423700	0	0	0	0	0	20075000	13057000	17965000	0	0	0	0	0	0	0	0	0	8070200	7779600	0	0	0	0	0	0	0	6538400	0	0	0	0	0	0
0	0	0	0	0	0	0	0	0	0	0	0	0	0	0	0	0	0	0	0	0	0	0	0	0	0	0	0	0	0	0	0	0	0	0	0	0	0	0	0	0	0	0	0	0	0	0	0	0	0
33613000	32959000	18459000	83150000	92287000	50031000	68674000	18714000	12992000	12789000	70166000	32482000	32587000	6182000	7756600	7207300	29844000	49248000	49503000	37843000	40578000	28196000	14242000	6592500	9802200	47902000	38584000	46638000	103180000	61305000	49590000	10197000	15478000	11787000	21326000	16684000	29911000	33865000	33933000	46318000	17324000	15354000	19822000	19549000	23211000	25114000	38918000	37137000	40930000	35823000
13177000	19994000	13661000	0	0	0	0	12055000	0	14160000	8307100	5462500	6922900	40523000	10861000	8311700	6811700	5158700	5762400	0	4134400	3504400	28238000	10685000	6028800	4544100	0	0	0	0	0	0	11171000	9718800	0	4172200	3732100	3714800	0	9970400	0	0	0	6937900	6664400	8788700	0	9465900	9367100	11044000
0	0	0	0	0	0	0	0	0	0	0	0	0	0	0	0	0	0	0	0	0	0	0	0	0	0	0	0	0	0	0	0	0	0	0	0	0	0	0	0	0	0	0	0	0	0	0	0	0	0
6212600	3663800	3298700	0	0	0	0	3901400	12375000	10175000	1504600	1454800	1675500	12959000	2586600	9018100	964620	1042400	0	0	0	1709400	12623000	14425000	12369000	0	0	0	0	0	0	0	0	0	2382700	2350100	1560400	0	0	1713500	2178500	2882100	3797400	0	1531200	1691400	0	0	0	1497600
0	61572000	109870000	0	0	0	0	139930000	68289000	0	6852500	173050000	0	0	0	36347000	249270000	0	349270016	135120000	18664000	127370000	92929000	90904000	71081000	318089984	0	290710016	0	331600000	0	0	0	0	122320000	70224000	0	351040000	0	292390016	121270000	108100000	0	180030000	0	323280000	336000000	277950016	346380000	385860000
33814000	32482000	39491000	198600000	259610000	166830000	67868000	59605000	41293000	40747000	94840000	86731000	100170000	52620000	80409000	48870000	69632000	118910000	118540000	196560000	282000000	117080000	39051000	48610000	46614000	184810000	182630000	209570000	210110000	382609984	359360000	140650000	194120000	221290000	29303000	21464000	41041000	58587000	48027000	55467000	22184000	25484000	26503000	29212000	45273000	51279000	89235000	72589000	71688000	74868000
341380000	260300000	442969984	4246000	32221000	39139000	56282000	176840000	263340000	186070000	41666000	53629000	72763000	181930000	185190000	183940000	211540000	121410000	26607000	399630016	222630000	149780000	215660000	193480000	215880000	85761000	27043000	0	38202000	28539000	135750000	43542000	33826000	131240000	62335000	166590000	17351000	32655000	201310000	167810000	272240000	238470000	299550016	272710016	240740000	218940000	103280000	43342000	39343000	141330000
147620000	141030000	137350000	57613000	210220000	198520000	199020000	189070000	184600000	184790000	132840000	115160000	116720000	214690000	177330000	175650000	161260000	163370000	169180000	287020000	326700000	295830016	200180000	197270000	212590000	41364000	131450000	148540000	0	38598000	28716000	87384000	103940000	71577000	73803000	78204000	80325000	99927000	103100000	102670000	211850000	185480000	161690000	144520000	124520000	125590000	126130000	136710000	126490000	133550000
0	0	0	0	0	0	0	0	0	0	0	0	0	0	0	0	0	0	0	0	0	0	0	0	0	0	0	0	0	0	0	0	0	0	0	0	0	0	0	0	0	0	0	0	0	0	0	0	0	0
0	5007600	4162700	3962400	0	0	3493600	3756300	3919200	6446400	0	0	6133300	4537400	3456100	4056400	3798800	0	2668300	2627300	0	0	4630000	4573800	5115300	2894900	3758900	0	0	0	0	0	3526200	3800400	2156700	0	3646000	0	0	3771800	0	0	0	0	3169800	3075800	2757800	0	0	3007900
0	0	0	0	0	0	0	0	0	0	0	0	0	0	0	0	0	0	0	0	0	0	0	0	0	0	0	0	0	0	0	0	0	0	0	0	0	0	0	0	0	0	0	0	0	0	0	0	0	0
44803000	66660000	55484000	63716000	83837000	42157000	80576000	37715000	47115000	55387000	58193000	44195000	40197000	22102000	29142000	33750000	38140000	38230000	28989000	27613000	47597000	42500000	19839000	22424000	21965000	54311000	49383000	35545000	77588000	44983000	52051000	56833000	64993000	39577000	88999000	92274000	101220000	61864000	85417000	79168000	73313000	54694000	99765000	43047000	43049000	45529000	32941000	24494000	31441000	52723000
0	0	0	0	0	0	0	0	0	0	0	0	0	0	0	0	0	0	0	0	0	0	0	0	0	0	0	0	0	0	0	0	0	0	0	0	0	0	0	0	0	0	0	0	0	0	0	0	0	0
190770000	98950000	193190000	30622000	62365000	53028000	21502000	109200000	245290000	261900000	90764000	40795000	11127000	253570000	43409000	201530000	113820000	76647000	72300000	29176000	23223000	101700000	299740000	248780000	217130000	21611000	23736000	5767100	0	21176000	4168900	83868000	68161000	77180000	0	81215000	3331900	113500000	68175000	181680000	265030000	125670000	355369984	111840000	98179000	117060000	12856000	7533900	165280000	97818000
17051000	0	6450700	0	0	0	0	5953600	0	3860400	6026800	4838700	4852500	0	5379700	0	0	5103600	4744100	0	0	5713000	0	0	0	0	0	0	0	0	0	0	5603600	5510800	0	0	0	0	0	0	0	0	0	0	0	0	0	0	0	0
0	0	0	0	0	0	0	0	3678300	5034000	0	0	0	5363900	0	4448900	0	0	0	0	0	1782300	7326200	5900400	3963000	0	0	0	0	0	0	0	0	0	0	0	0	0	0	0	2444700	0	0	0	0	0	0	0	0	0
4894000	6084700	4334100	0	0	3937600	4625100	3978200	4713300	7020600	4333400	3606200	3666900	5470600	4163700	4810300	0	0	3623800	0	0	3917500	5211200	5531000	4826700	0	0	0	0	0	0	4778300	4532100	4081600	4837400	5543100	3991900	3751600	0	0	0	0	0	0	2339500	0	0	3328100	0	3476700
3733600	4401100	3585100	0	0	0	1657400	0	4232300	6574000	0	0	2286000	9190600	2922300	4626100	2397700	0	0	0	0	0	5139000	9727500	7413700	0	0	0	0	0	0	3657800	0	2746200	3452200	3610900	2067100	0	0	2308800	2877000	0	3454500	0	0	2117600	0	0	0	0
0	0	0	0	0	0	0	0	0	0	0	0	0	0	0	0	0	0	0	0	0	0	0	0	0	0	0	0	0	0	0	0	0	0	0	0	0	0	0	0	0	0	0	0	0	0	0	0	0	0
3354100	0	2397700	3227600	2833300	4327000	3263100	10266000	9756200	9949500	0	6587000	6933200	12271000	8960200	12540000	4993500	6615200	6134500	15530000	19585000	0	5430500	8164000	4907800	8007600	0	8456800	0	0	14440000	13192000	11069000	21312000	3796000	5593500	7464600	3461700	3286600	3282800	2542400	2750900	2173200	3233900	4795300	4412400	4522900	4454500	4768500	3891400
0	0	0	0	0	0	0	0	0	0	0	0	0	0	0	0	0	0	0	0	0	0	0	0	0	0	0	0	0	0	0	0	0	0	0	0	0	0	0	0	0	0	0	0	0	0	0	0	0	0
0	0	0	0	0	0	0	0	0	0	0	0	0	0	0	0	0	0	0	0	0	0	0	0	0	0	0	0	0	0	0	0	0	0	0	0	0	0	0	0	0	0	0	0	0	0	0	0	0	0
0	0	0	0	0	0	0	0	0	0	0	0	0	0	0	0	0	0	0	0	0	0	0	0	0	0	0	0	0	0	0	0	0	0	0	0	0	0	0	0	0	0	0	0	0	0	0	0	0	0
3418200	5574400	4332900	4875300	4434600	4234800	3954600	7912400	15389000	15403000	6942500	6778400	15181000	17482000	13227000	13316000	5385100	7651000	7805100	17387000	18281000	15459000	4836900	4713000	6375300	0	0	0	0	0	0	6319800	5964700	8536300	4916000	0	6632400	0	5137500	5209800	3873800	2455300	7177700	3271500	4492300	4226900	5901200	6677100	6868000	6910000
12278000	13550000	11813000	0	0	3863600	4970900	10017000	26222000	28727000	9641500	23670000	9602700	32197000	7748500	27980000	7517400	5494300	4970500	0	0	8222900	20946000	33620000	15660000	8370200	0	0	0	0	0	9511500	0	0	8295200	0	0	0	8737900	0	0	8717000	0	0	0	5713400	0	0	0	7438400
49842000	52880000	41061000	100990000	56429000	84288000	98340000	15121000	11312000	10918000	24536000	15495000	16966000	10264000	17438000	16690000	16027000	17477000	15159000	15677000	18840000	12140000	13061000	11504000	15273000	40581000	23563000	22306000	53039000	49510000	51263000	14006000	14267000	17162000	14860000	12217000	12943000	28252000	28488000	34836000	23067000	22548000	19814000	15007000	19049000	19578000	16490000	16876000	13900000	23418000
42276000	43676000	27074000	39403000	39794000	32334000	43349000	26711000	37198000	40707000	24739000	13395000	18483000	42190000	20300000	29581000	24531000	19514000	17167000	14950000	24987000	18834000	36609000	39680000	39278000	47673000	38003000	41200000	60505000	36114000	32419000	30243000	32706000	32501000	21739000	22260000	17820000	18207000	18226000	26250000	15131000	16633000	18136000	23898000	14321000	18692000	17588000	21332000	14142000	17548000
2486700032	3365700096	2692100096	1605100032	2081699968	1240700032	1131399936	1945600000	1928099968	1896899968	1503299968	1526700032	1665799936	1819800064	1540800000	1578400000	1285600000	1417699968	1278700032	1476000000	1560600064	1656700032	1988499968	1692499968	1927299968	1971800064	1576600064	2598299904	2431500032	2130700032	1053600000	2085400064	1954099968	1871800064	1724099968	2304600064	1337799936	1978499968	1754899968	2017500032	6732400128	4877700096	4190899968	1590599936	1349799936	1297299968	1018600000	1009299968	1195100032	1410499968
0	0	0	0	0	0	0	0	0	0	0	0	0	0	0	0	0	0	0	0	0	0	0	0	0	0	0	0	0	0	0	0	0	0	0	0	0	0	0	0	0	0	0	0	0	0	0	0	0	0
0	0	0	0	0	0	0	0	0	0	0	0	0	0	0	0	0	0	0	0	0	0	0	0	0	0	0	0	0	0	0	0	0	0	0	0	0	0	0	0	0	0	0	0	0	0	0	0	0	0
0	0	0	4494400	0	4602800	9755300	7960700	4927100	8311000	14436000	6326700	7144500	8904500	10117000	6721800	3262200	6086400	5217900	17521000	22794000	15298000	4400000	2917600	5122500	5878200	6656300	6269500	21123000	13750000	7335600	15313000	10497000	13989000	4942200	3848200	3684200	2894300	0	0	0	0	0	4014700	1865900	2488200	3164100	4181400	3328400	3626100
0	0	0	0	0	0	0	0	0	0	0	0	0	0	0	0	0	0	0	0	0	0	0	0	0	0	0	0	0	0	4340500	0	0	0	25933000	22043000	25230000	0	0	0	0	0	0	0	0	0	0	0	0	0
0	0	0	0	0	0	0	0	0	0	0	0	0	0	0	0	0	0	0	0	0	0	0	0	0	0	0	0	0	0	0	0	0	0	0	0	0	0	0	0	0	0	0	0	0	0	0	0	0	0
24313000	24475000	17797000	132910000	6994800	54364000	126060000	28618000	36341000	36012000	42811000	24136000	31210000	38569000	33870000	39782000	24572000	15124000	29857000	33260000	31157000	31574000	37663000	37243000	39244000	16963000	29895000	17864000	76764000	61173000	42216000	47685000	31871000	27670000	1514300032	1244000000	1362599936	34930000	27657000	43655000	29530000	26131000	38827000	27207000	19071000	25955000	15676000	23231000	24614000	29238000
83104000	91623000	70364000	317480000	220230000	210060000	204440000	48666000	39422000	39589000	104250000	68988000	69587000	50216000	76227000	51874000	86838000	116520000	102070000	70908000	104080000	60282000	42186000	65527000	80167000	108000000	94976000	102200000	233460000	202380000	154860000	121540000	122210000	120340000	80502000	76832000	88190000	145160000	129730000	156380000	69128000	74268000	63067000	130130000	143630000	151910000	157650000	151660000	150560000	175830000
0	0	0	0	0	0	0	0	0	0	0	0	0	0	0	0	0	0	0	0	0	0	0	0	0	0	0	0	0	0	0	0	0	0	0	0	0	0	0	0	0	0	0	0	0	0	0	0	0	0
0	0	0	0	0	0	0	0	0	0	0	0	0	0	0	0	0	0	0	0	0	0	0	0	0	0	0	0	0	0	0	0	0	0	0	0	0	0	0	0	0	0	0	0	0	0	0	0	0	0
0	0	0	0	0	0	0	0	0	0	0	0	0	0	0	0	0	0	0	0	0	0	0	0	0	0	0	0	0	0	0	0	0	0	0	0	0	0	0	0	0	0	0	0	0	0	0	0	0	0
0	0	0	0	0	0	0	0	0	0	17674000	0	6903000	0	0	0	0	6952700	7927800	5489400	6455800	6045300	0	0	0	0	0	0	0	0	0	0	0	0	28041000	31524000	8214400	0	0	0	0	0	0	0	0	0	0	0	4092300	3848000
0	0	0	0	0	0	0	0	0	0	0	0	0	0	0	0	0	0	0	0	0	0	0	0	0	0	0	0	0	0	0	0	0	0	0	0	0	0	0	0	0	0	0	0	0	0	0	0	0	0
9301700	5953400	6256500	0	0	0	0	0	6848700	5168200	0	0	0	4800700	4855800	5525900	1810400	0	0	5159400	0	0	4660000	4949800	0	8474900	0	0	0	0	0	6606700	0	6115200	0	0	0	0	0	0	4760000	0	5601800	0	0	0	0	0	0	0
NaN	NaN	NaN	NaN	NaN	NaN	NaN	NaN	NaN	NaN	NaN	NaN	NaN	NaN	NaN	NaN	NaN	NaN	NaN	NaN	NaN	NaN	NaN	NaN	NaN	NaN	NaN	NaN	NaN	NaN	NaN	NaN	NaN	NaN	NaN	NaN	NaN	NaN	NaN	NaN	NaN	NaN	NaN	NaN	NaN	NaN	NaN	NaN	NaN	NaN
NaN	NaN	NaN	NaN	NaN	NaN	NaN	NaN	NaN	NaN	NaN	NaN	NaN	NaN	NaN	NaN	NaN	NaN	NaN	NaN	NaN	NaN	NaN	NaN	NaN	NaN	NaN	NaN	NaN	NaN	NaN	NaN	NaN	NaN	NaN	NaN	NaN	NaN	NaN	NaN	NaN	NaN	NaN	NaN	NaN	NaN	NaN	NaN	NaN	NaN
0	0	0	0	0	0	0	0	0	0	0	0	0	0	0	0	0	0	0	0	0	0	0	0	0	0	0	0	0	0	0	0	0	0	0	0	0	0	0	0	0	0	0	0	0	0	0	0	0	0
0	0	0	0	0	0	0	5416500	6418000	9416100	9107200	6232400	7116500	8413300	8515600	4527600	11929000	15784000	12936000	4415600	11676000	5640600	8443600	7119100	9232800	0	4577400	0	0	0	3733200	5734500	3855600	5642100	3478000	0	0	0	0	4159000	4289600	4999400	5956000	7658800	6470100	11555000	7278200	8537500	3324500	6631300
5288000	0	0	13725000	10463000	8624800	4382000	8098900	4895600	3222800	0	6914800	9476300	4814900	6449700	6227700	7706300	7526000	6926500	7906100	17136000	6763300	7319900	7955100	6342000	0	9584700	10119000	0	9218600	0	15873000	12618000	27090000	7501700	6118100	8833500	13719000	5971100	6640300	6331600	5885200	6001300	4364200	11034000	8480200	8046100	11540000	6676200	9573700
0	0	0	0	0	0	0	0	0	0	0	0	0	0	0	0	0	0	0	0	0	0	0	0	0	14252000	6583000	14398000	34677000	13986000	0	17190000	25910000	26302000	0	0	0	0	0	0	0	0	0	0	0	0	0	0	0	0
0	0	0	0	0	0	0	0	0	0	0	0	0	0	0	0	0	0	0	0	0	0	0	0	0	0	0	0	0	0	0	0	0	0	0	0	0	0	0	0	0	0	0	0	0	0	0	0	0	0
14148000	12214000	12355000	9293900	5375500	5346900	7497800	6131700	12288000	12605000	10297000	5740000	5613100	17066000	8866400	8767800	7824200	1981000	4493400	4698000	6613500	7008100	14354000	16320000	12630000	7573300	8000700	8122000	8495600	6823400	5714500	8264100	0	7483500	7865600	6854300	6125100	8257600	0	5371300	7241900	0	10342000	5891600	5553800	8831800	0	6470900	0	4778900
0	0	0	0	0	0	0	0	0	0	0	0	0	0	0	0	0	0	0	0	0	0	0	0	0	0	0	0	0	0	0	0	0	0	0	0	0	0	0	0	0	0	0	0	0	0	0	0	0	0
10719000	11576000	10413000	10251000	3788000	11822000	12085000	5038700	4238000	3729000	7167000	0	5205400	4486500	6410400	5308900	5831700	6109800	5926200	5699000	6737100	6033500	5628100	4449700	4848000	0	4795400	0	5010400	0	0	5283800	5017700	4620300	5309000	5087500	4536800	7553900	8301000	8076600	6259900	6218500	6026900	4576800	5271700	4647000	5113400	7624200	6217100	6135200
0	0	0	0	0	1625200	0	5140000	6598100	6983200	9098300	5593500	3824000	6298200	3707500	6189300	0	6171600	6032200	0	7145700	8232800	7103800	8945000	9850100	0	0	0	12459000	0	0	6860400	0	7455200	6157900	5966000	0	0	0	0	0	0	0	0	4860200	0	4381900	0	0	0
0	0	0	0	0	0	0	0	0	0	0	0	0	0	0	0	0	0	0	0	0	0	0	0	0	0	0	0	0	0	0	0	0	0	0	0	0	0	0	0	0	0	0	0	0	0	0	0	0	0
2510300	1561300	2516800	0	0	0	0	7575900	10359000	9376400	4504400	4729100	3294500	13425000	9823900	6275400	3478600	3086100	3723400	4284900	7512800	7293600	4865800	8505700	3963100	0	0	0	0	0	0	0	3955600	3687500	3446200	0	0	0	0	0	0	4010700	0	2940800	3598000	2813100	3175200	0	2722900	0
5951600	5412900	4322300	2946900	2385300	2763300	2752200	3533200	9448100	10405000	4443100	2262400	3407500	11833000	3996700	8262900	4316100	2888100	3300300	2926200	2858900	3413700	14570000	16634000	8889400	0	0	0	0	0	0	4159000	4395500	0	3250400	3441800	2897200	2250600	2750300	3393000	4823800	5302400	6777200	4164700	3127500	4160300	1957300	2244000	2054000	2879600
4237000	4930300	3757000	0	0	2145900	0	3275500	5264100	5134700	0	0	0	7698400	0	6170200	0	0	0	0	0	2405700	7124300	6944100	5538600	0	0	0	0	0	0	0	0	0	0	2535300	0	0	0	0	0	0	0	0	0	0	0	0	0	0
0	0	0	0	0	0	0	0	0	0	0	0	0	0	0	0	0	0	0	0	0	0	0	0	0	0	0	0	0	0	0	0	0	0	0	0	0	0	0	0	0	0	0	0	0	0	0	0	0	0
0	5591300	5467400	0	0	0	0	0	0	5643500	3387700	3886300	0	0	3285000	5853000	4153400	0	0	0	0	3863800	0	5943200	7392900	0	0	0	0	0	0	6050000	0	0	0	0	0	0	0	0	0	0	5338000	0	0	0	0	0	0	0
0	0	0	0	0	0	0	0	0	0	0	0	0	0	0	0	0	0	0	0	0	0	0	0	0	0	0	0	0	0	0	0	0	0	0	0	0	0	0	0	0	0	0	0	0	0	0	0	0	0
11140000	13173000	10910000	15517000	0	5970000	6038100	11223000	9247800	8454600	8065300	8331900	6605500	3895800	4121900	10743000	2941800	4495400	2790000	6332300	6518700	5333800	0	0	2665200	5803200	0	7064400	6738600	5745600	0	6963200	7659900	6648200	65065000	50840000	70953000	12504000	0	5189600	1984800	0	0	11300000	8257600	10521000	0	0	5845200	17291000
0	0	0	0	0	0	0	0	0	0	0	0	0	0	0	0	0	0	0	0	0	0	0	0	0	0	0	0	0	0	0	0	0	0	0	0	0	0	0	0	0	0	0	0	0	0	0	0	0	0
0	0	0	0	0	0	0	0	0	0	0	0	0	0	0	0	0	0	0	0	0	0	0	0	0	0	0	0	0	0	0	0	0	0	0	0	0	0	0	0	0	0	0	0	0	0	0	0	0	0
0	0	0	0	0	0	0	0	0	0	0	0	0	0	0	0	0	0	0	0	0	0	0	0	0	0	0	0	0	0	0	0	0	0	0	0	0	0	0	0	0	0	0	0	0	0	0	0	0	0
0	0	0	0	0	0	0	0	0	0	0	0	0	0	0	0	0	0	0	0	0	0	0	0	0	0	0	0	0	0	0	0	0	0	0	0	0	0	0	0	0	0	0	0	0	0	0	0	0	0
0	0	0	0	0	0	0	0	0	0	0	0	0	0	0	0	0	0	0	0	0	0	0	0	0	0	0	0	0	0	0	0	0	0	0	0	0	0	0	0	0	0	0	0	0	0	0	0	0	0
0	0	0	0	0	0	0	0	0	0	0	0	0	0	0	0	0	0	0	0	0	0	0	0	0	0	0	0	0	0	0	0	0	0	0	0	0	0	0	0	0	0	0	0	0	0	0	0	0	0
45897000	58430000	36673000	48481000	34353000	32175000	48689000	29176000	39382000	43350000	29893000	19647000	24582000	61921000	27954000	53702000	28545000	22271000	26410000	20313000	26374000	27936000	53254000	60614000	47868000	32713000	33432000	31943000	44722000	37271000	29458000	49620000	36604000	37876000	37345000	38319000	40601000	27194000	25652000	31268000	28625000	30722000	38521000	35312000	25301000	25881000	23496000	28338000	25776000	26848000
33683000	4336700	27875000	62816000	57327000	0	6776700	17857000	8024800	9444600	49733000	33847000	34146000	9259200	25118000	12601000	485440000	586470016	605550016	330649984	502609984	326830016	183250000	171600000	174890000	337649984	341190016	326009984	564140032	535430016	462470016	352420000	346769984	518129984	24695000	21745000	41286000	56838000	44393000	50984000	24719000	20101000	12353000	258480000	558670016	582259968	583409984	527720000	584830016	341240000
10250000	14989000	9098900	6855200	8840000	6815600	8189200	7008200	11491000	11781000	8649800	5097100	5538700	12072000	7718700	11772000	7695800	4665700	5023600	4237600	5064700	0	11874000	14709000	11462000	0	0	0	11771000	0	0	0	10887000	11022000	10564000	9570600	7376200	7772100	5790300	7235200	6088900	6279000	8212900	7971400	6467800	6269000	6813100	6609800	4514100	7671200
0	0	0	0	0	0	0	0	3304600	2914100	0	2892700	0	1824500	1096700	0	0	0	0	0	0	0	0	0	2749600	0	0	0	0	0	0	0	2954000	0	26282000	11968000	18968000	0	0	0	0	0	0	0	0	0	0	0	0	0
0	0	0	0	0	0	0	0	0	0	0	0	0	0	0	0	0	0	0	0	0	0	0	0	0	0	0	0	0	0	0	0	0	0	0	0	0	0	0	0	0	0	0	0	0	0	0	0	0	0
3420900096	3375200000	2656900096	3754099968	2776900096	3828400128	1450300032	1764800000	2131399936	2240600064	1946400000	2026400000	1757200000	1825600000	1925900032	2171000064	2666899968	2644199936	2655699968	1927699968	2055399936	2433200128	3818299904	3346800128	2461100032	1833600000	1747299968	2050300032	1528199936	1572600064	1395000064	1861799936	1461900032	1598499968	2112199936	2065500032	1979699968	2451399936	2190000128	2198099968	2554099968	2538800128	2649400064	2256100096	2111200000	2260100096	1948999936	2025200000	2169600000	2543899904
61474000	59183000	37097000	541299968	373430016	438489984	275440000	35458000	22482000	29696000	108690000	60110000	58211000	20693000	38660000	22622000	50679000	85804000	98930000	129440000	223060000	60188000	30971000	28870000	33229000	185230000	156140000	143490000	331780000	339609984	247660000	37455000	44626000	43862000	34139000	30893000	45490000	91525000	64127000	86875000	37997000	37157000	37390000	39225000	53625000	55522000	113700000	120930000	61048000	70325000
570419968	553230016	483830016	1063200000	1191600000	994460032	563750016	300400000	256870000	269390016	396089984	394000000	372520000	187930000	168850000	170670000	419460000	428809984	447550016	232590000	298750016	237790000	226540000	192590000	200060000	447769984	358380000	478740000	411390016	554969984	815409984	201550000	217230000	225320000	268720000	256370000	264380000	486929984	523990016	580110016	521700000	476500000	557400000	407110016	422310016	427480000	377710016	370769984	385489984	427209984
0	0	52176000	0	0	0	0	0	20321000	21233000	0	13207000	0	40732000	0	36968000	0	0	0	0	0	0	33850000	0	37283000	0	0	0	0	0	0	0	0	0	0	0	0	0	0	0	0	0	0	0	0	0	0	0	0	0
44244000	30692000	43210000	15510000	29972000	33608000	0	23410000	17838000	14782000	2135600	10564000	12444000	26428000	27277000	28057000	37540000	4012700	32315000	11539000	4615200	5854500	11125000	12608000	9567700	0	0	0	0	0	0	15203000	15141000	17860000	39999000	40918000	45645000	27794000	25113000	15790000	34145000	35163000	27768000	32713000	28088000	40820000	39045000	43349000	6427500	45524000
60149000	41600000	57833000	0	0	5605400	78609000	1078000000	1497699968	1530599936	893030016	532990016	500140000	1483600000	1075900032	1559600000	564510016	597369984	193370000	459390016	460360000	431049984	914769984	824320000	769660032	90962000	32935000	137900000	38830000	154500000	2561100	354280000	192890000	400150016	126430000	153470000	198950000	289030016	243790000	270569984	126460000	121610000	130440000	133100000	131360000	160380000	116540000	160230000	146300000	138300000
0	0	0	0	0	0	0	0	0	0	0	0	0	0	0	0	0	0	0	0	0	0	0	0	0	0	0	0	0	0	0	0	0	0	0	0	0	0	0	0	0	0	0	0	0	0	0	0	0	0
413280000	466760000	368249984	723400000	691190016	590440000	784889984	186730000	157560000	145700000	444070016	229610000	243710000	111970000	142110000	120590000	275990016	318350016	300310016	264900000	327289984	294920000	170730000	152220000	159440000	314900000	245410000	293420000	700480000	448460000	366320000	120390000	128780000	125340000	207650000	195700000	217760000	441950016	408940000	461710016	272689984	274920000	253440000	249430000	304180000	304150016	288390016	294400000	282150016	343270016
130260000	142280000	107710000	0	0	2387100	0	79697000	68274000	63427000	42343000	82014000	62802000	44128000	39768000	41195000	26412000	12500000	63437000	0	0	55177000	37043000	51799000	58799000	0	10691000	0	0	0	10875000	37427000	41466000	14273000	43147000	65326000	64910000	30275000	90202000	52351000	100800000	111920000	118650000	79715000	55277000	54300000	0	89891000	72542000	68441000
0	0	0	0	0	5663000	0	6969100	7599900	7214400	13658000	7677800	9366500	7304000	11918000	7718100	5145300	6931000	7115000	0	0	8777000	5178700	4692500	0	0	0	0	0	9491300	0	6067300	0	0	0	8501200	0	0	0	3882300	0	0	0	0	6339700	4488000	0	0	0	0
0	0	0	0	0	0	0	8290400	7162100	7900100	7136200	4845200	6209100	6539300	10305000	8618200	6782500	8405200	7491000	14578000	25605000	12923000	6707800	6523600	6212800	0	0	3672900	4951100	0	0	7828200	0	7689500	3405500	3107800	3713000	3219700	0	2631800	3750200	3964200	0	5484300	4832600	4972100	5154500	0	5605700	4104800
5448900	0	5022200	7937600	7464200	6577600	10291000	18417000	14018000	14081000	21272000	13301000	13163000	17585000	23171000	17613000	11328000	13516000	14464000	42368000	46149000	37756000	12856000	11421000	11692000	17819000	32285000	9325100	0	18042000	15181000	18643000	11972000	35797000	7367400	3373500	6800900	4841800	5564600	5298000	5909000	5340700	2800400	7048900	8319000	7914300	8258500	7766800	7194700	10673000
39480000	35758000	28157000	139240000	126340000	116280000	105520000	100460000	85546000	90735000	129320000	94899000	94797000	97391000	99748000	93820000	77669000	102220000	94342000	275209984	264140000	219580000	76449000	63822000	78860000	80381000	64303000	66066000	157320000	109910000	105010000	80849000	79925000	85593000	57174000	57848000	54599000	49799000	39170000	48558000	38151000	36557000	40524000	40193000	43220000	45684000	46373000	48202000	47706000	72169000
19960000	21951000	17042000	94895000	91605000	75927000	43706000	106320000	91760000	90393000	105680000	104370000	110210000	108880000	124510000	119530000	44167000	69356000	61297000	180750000	230370000	140550000	64999000	64809000	64264000	72361000	59216000	84095000	83738000	130980000	121800000	120510000	145540000	174070000	16420000	14017000	18600000	32414000	28901000	30866000	18298000	19161000	15611000	23141000	26341000	25137000	38514000	38693000	32615000	43877000
0	0	0	0	2953800	0	0	3605400	3312200	3581400	3765800	2952500	3075600	3627900	8025600	3604900	2291500	2536100	2440100	3929700	5281500	10037000	1478500	2378400	2562700	0	0	0	0	0	2723700	3481200	3655400	5985700	0	0	0	0	0	0	0	0	0	0	0	2322500	2251600	0	0	2379400
7511800	5260800	5393400	0	7578700	11644000	11276000	29040000	117890000	105300000	0	5253800	6368100	83646000	57253000	85407000	4308200	4322500	8426100	0	5472900	5322500	11473000	8849000	6736400	0	0	0	0	16517000	14849000	0	0	0	17233000	44858000	22069000	11024000	17193000	5420400	16624000	16194000	14490000	10733000	10478000	4374800	0	9095000	7075700	0
707070016	771120000	673980032	943619968	506020000	737459968	903070016	426200000	349609984	353169984	601720000	454240000	481969984	250730000	242080000	212900000	488550016	436200000	244600000	345100000	341329984	371700000	226530000	263770000	270400000	252140000	600600000	361609984	131560000	389500000	697040000	339390016	343680000	352150016	413040000	424729984	328420000	737800000	760019968	819830016	848169984	756780032	806220032	616790016	571080000	571779968	508689984	457620000	465920000	587409984
0	0	0	0	0	0	0	0	0	0	0	0	0	0	0	0	0	0	0	0	0	0	0	0	0	0	0	0	0	0	0	0	0	0	0	0	0	0	0	0	0	0	0	0	0	0	0	0	0	0
12276000	8951100	9559800	0	0	0	0	6403500	6842000	7075300	9964700	8716600	5386600	0	0	2806100	0	0	0	0	0	9197900	5187900	0	0	0	0	0	0	0	0	6775200	3674900	0	5431800	0	0	0	9339600	10660000	12287000	8839800	0	8219700	0	9374900	4062200	0	9498200	0
0	0	0	0	0	0	0	0	0	0	0	0	0	0	0	0	0	0	0	0	0	0	0	0	0	0	0	0	0	0	0	0	0	0	0	0	0	0	0	0	0	0	0	0	0	0	0	0	0	0
219620000	167350000	155490000	0	30133000	112930000	89377000	151720000	154870000	148350000	38217000	39070000	91086000	116540000	70123000	82524000	97865000	86044000	101970000	92556000	111330000	0	133210000	134080000	100200000	72169000	61445000	88001000	109840000	0	106260000	113160000	71356000	71105000	89853000	88966000	105510000	112060000	57853000	112850000	176660000	168010000	297529984	163550000	104900000	152280000	52229000	112500000	107720000	53653000
0	0	0	0	0	0	0	62107000	0	57602000	0	0	0	44043000	43464000	45150000	57331000	0	0	7595600	0	58209000	57622000	57159000	63963000	0	0	0	0	0	0	44820000	0	0	0	0	0	0	0	0	19758000	13503000	102610000	0	62516000	12703000	0	0	0	70963000
42303000	40777000	35466000	0	0	0	0	28626000	21598000	21737000	7219600	20972000	0	14003000	12849000	11640000	22504000	0	0	0	0	25856000	15401000	13198000	16049000	0	0	0	0	0	0	0	18709000	18424000	0	11386000	0	0	0	0	0	0	24321000	25846000	26337000	25579000	0	0	0	0
0	0	0	0	0	0	0	4577700	8178700	6277500	0	31899000	6543900	4037800	2625100	5284200	9966800	0	0	0	0	0	0	7162100	6653000	0	0	0	0	0	0	0	0	0	7971800	11810000	15713000	0	0	0	12615000	7968000	12617000	21892000	10755000	11318000	4268800	6844500	0	7245400
0	0	0	0	0	0	0	0	0	0	0	0	0	0	0	0	0	0	0	0	0	0	0	0	0	0	0	0	0	0	0	0	0	0	0	0	0	0	0	0	0	0	0	0	0	0	0	0	0	0
0	0	0	0	0	0	0	0	0	0	0	0	0	0	0	0	0	0	0	0	0	0	0	0	0	0	0	0	0	0	0	0	0	0	0	0	0	0	0	0	0	0	0	0	0	0	0	0	0	0
6114400	6764400	5091200	275689984	35012000	37621000	31714000	0	0	0	3306000	0	0	22853000	0	8842300	2505600	5462600	5337900	28199000	34398000	0	0	27621000	0	18449000	42280000	26520000	33598000	204120000	35371000	26434000	0	35055000	0	0	0	0	0	0	29132000	0	52905000	0	0	37094000	24230000	15307000	0	46523000
7338300	0	12447000	0	9725600	12904000	0	6183300	7943400	6266300	0	30077000	24274000	4927100	6843900	5158700	25641000	0	0	36865000	0	13226000	5107200	5515100	5933200	0	0	0	0	0	0	14133000	8995100	28881000	14383000	14487000	16324000	22204000	33400000	4148200	9373600	7817300	0	16444000	28041000	29909000	30009000	33812000	33900000	0
14791000	23160000	11713000	95441000	0	95121000	44166000	9894900	6634500	7375900	29476000	17985000	28998000	6316200	11316000	6688800	24501000	45595000	32490000	16751000	33712000	18316000	5152700	5748700	5214000	28025000	24140000	30154000	24469000	39797000	49783000	13637000	19476000	14994000	13702000	9444400	15464000	31400000	32540000	40333000	12978000	14226000	12303000	12738000	24212000	24474000	28914000	26764000	31858000	30532000
117620000	149700000	102820000	18978000	0	83812000	92757000	60564000	60718000	65229000	80563000	62788000	19172000	49775000	51786000	50981000	71047000	0	73635000	0	0	54752000	44942000	39477000	48131000	14139000	0	0	0	0	22147000	0	26480000	19134000	56205000	74965000	0	93266000	86560000	50346000	200590000	178170000	118560000	102750000	59076000	37906000	65298000	66761000	76263000	0
0	0	0	0	0	0	0	0	0	0	0	0	0	0	0	0	0	0	0	0	0	0	0	0	0	0	0	0	0	0	0	0	0	0	0	0	0	0	0	0	0	0	0	0	0	0	0	0	0	0
145050000	96196000	113860000	0	0	45394000	28595000	0	0	89829000	0	0	64653000	59484000	55589000	45807000	47082000	0	0	0	0	63405000	51878000	53875000	54127000	0	0	0	0	4269500	3098900	0	0	0	0	17461000	16923000	0	0	0	0	0	159720000	0	49391000	0	0	0	0	0
0	0	0	0	0	0	0	0	0	0	0	0	0	12010000	0	0	12140000	11899000	10930000	9108800	0	0	10075000	10278000	0	0	0	0	0	0	0	0	0	0	0	0	10251000	16148000	13141000	14766000	22575000	0	86402000	0	0	0	0	0	0	0
954649984	1031600000	873790016	1815699968	1026800000	1263399936	1472199936	347960000	465369984	454760000	978409984	654840000	694870016	303460000	295160000	311049984	663070016	677200000	674700032	831260032	761820032	685249984	443960000	489280000	472760000	694360000	293030016	416940000	821900032	833360000	724760000	488300000	636220032	421249984	368980000	415569984	461780000	934179968	956520000	1026099968	1179699968	1054099968	1057299968	785240000	809500032	922889984	778000000	709830016	750889984	1065000000
4062299904	4587899904	4284999936	6517100032	5801900032	6107700224	4727199744	2619899904	2324400128	2318500096	3320999936	3029700096	2804699904	1566200064	1659299968	1506599936	2785200128	3175099904	3387399936	2445499904	2896600064	2437100032	2267099904	2213600000	2344199936	3100699904	3186500096	3323800064	4331400192	4432000000	3799600128	2089200000	2256000000	1993299968	2358299904	2104199936	2183699968	4154500096	4483400192	4324400128	4460700160	3889700096	4374600192	3479600128	3361900032	3598700032	3570800128	3161299968	3312900096	3445900032
525580000	405760000	396790016	430960000	677720000	719070016	561390016	337300000	252510000	265100000	307849984	316870016	353009984	236630000	260330000	239200000	380560000	423390016	392150016	268849984	284820000	286809984	264390000	238220000	249250000	206450000	222370000	207560000	291590016	254900000	186110000	184810000	213760000	216880000	144790000	137910000	194930000	480780000	442100000	440040000	298369984	279609984	211730000	380049984	470620000	485280000	490409984	482680000	460420000	566780032
2033500032	2136600064	1818800000	2870200064	2716499968	2483899904	3070000128	1025200000	927420032	927360000	1626700032	1090200064	1171299968	767379968	831310016	756230016	1041600000	1015400000	1064700032	1157299968	1199600000	1028800000	891030016	865990016	867209984	1810300032	2007399936	1937799936	2467000064	2480900096	2021200000	1348800000	1469799936	1423900032	1193799936	1134400000	1386899968	1610499968	1468999936	1567200000	1383100032	1235900032	1278300032	1037100032	1183100032	1210099968	1147800064	1116999936	1104600064	1321900032
203510000	193160000	159290000	589790016	782830016	484740000	193110000	138500000	98049000	96118000	181110000	163270000	138670000	95787000	126050000	111210000	170080000	244660000	221090000	354560000	263000000	170990000	115000000	109840000	123420000	312209984	242480000	290689984	411320000	484609984	413969984	146420000	166850000	224220000	101950000	89684000	122180000	245670000	208770000	236710000	140020000	140570000	110790000	175080000	197850000	205940000	214550000	227120000	259650000	218360000
247470000	286400000	380169984	269500000	273550016	275900000	475420000	97480000	105950000	98007000	179640000	192950000	142990000	74640000	116870000	89546000	217320000	339289984	338940000	360390016	368209984	254480000	243650000	214990000	329070016	4381499904	4098400000	4950300160	2256900096	2499899904	3044900096	3573199872	3199699968	3082200064	243300000	230890000	106670000	276790016	227420000	253320000	210160000	269609984	192870000	493150016	561299968	639209984	411249984	481670016	443220000	329470016
26996000	22518000	19743000	65183000	91867000	84053000	70794000	28085000	24833000	26929000	26942000	52847000	58841000	27260000	38213000	34764000	37631000	47369000	47838000	67089000	62681000	46635000	25358000	27650000	27344000	56896000	42569000	46502000	71293000	80966000	100920000	51014000	93181000	88679000	1718400000	1516400000	1925900032	73280000	48565000	57417000	25371000	27106000	25329000	28849000	42463000	38941000	41579000	38544000	35401000	47733000
23603000	25721000	20193000	58354000	68290000	55348000	4088000	24000000	21194000	25969000	59765000	27233000	45448000	22225000	20627000	26492000	23337000	26866000	27752000	41283000	35058000	29115000	23979000	28173000	21963000	23558000	8944100	4539100	53351000	2822100	6342400	25344000	26209000	25623000	1579299968	1475699968	1570599936	37118000	17284000	33496000	17944000	14968000	22070000	19456000	19032000	24531000	5593900	13230000	17429000	26722000
0	9034200	0	0	0	0	0	11816000	24960000	18652000	0	12045000	13214000	13931000	9472400	10540000	0	0	0	0	0	12262000	0	0	10736000	8391400	0	0	0	0	0	13976000	0	13122000	8899600	9504800	0	0	0	0	8541400	0	0	0	5725400	5681200	0	0	0	0
8161700	7897800	8238700	0	5211600	0	0	24015000	16248000	21294000	24389000	12372000	14216000	22168000	25012000	19967000	4830100	5386700	6006000	10395000	14418000	13176000	11119000	10081000	14084000	7363000	6605000	9242300	0	0	0	0	12639000	15970000	5159300	5944400	5426200	4357100	6351700	5978800	6580300	8029600	10898000	3194000	4897700	4528800	2841300	4981700	4881100	7521700
0	2420400	0	3051600	0	5377200	0	0	0	0	0	0	0	9948800	0	11786000	0	0	0	0	0	0	0	0	0	0	0	0	0	0	0	0	0	0	0	0	0	0	0	0	0	0	0	0	0	0	0	0	0	0
0	3441700	4283900	0	0	4050700	0	5936900	5705800	11363000	4600100	6481600	2452700	10507000	5306400	7327800	93048000	91518000	104040000	86701000	89438000	60833000	85723000	103200000	118140000	6250500096	6013000192	10318000128	2285199872	9465600000	7890200064	14769999872	15902000128	11164000256	166460000	140490000	101980000	48588000	27707000	35791000	13807000	28669000	24810000	76111000	101040000	94968000	71959000	57718000	101230000	43354000
4154300	4067500	3905300	15951000	16739000	14969000	8641100	6017900	3913500	5389700	10521000	7081200	8226700	6629700	9970100	7750500	5855600	7477500	5798500	11954000	20748000	9724800	5692400	5783100	7295500	6195700	7333700	10712000	6774100	16062000	20004000	10890000	13629000	13370000	14169000	9379200	11763000	5851400	4661700	4825000	2516700	5709100	5067900	2793700	4130200	4296100	5853500	5471700	5105000	5878700
5360500	5946800	5812900	0	8114600	5620300	7951800	14223000	21725000	18274000	8759100	9103900	8860900	23899000	25554000	25149000	6099500	6693700	5614200	13614000	17840000	14365000	0	0	10578000	0	0	0	10352000	8394100	9738700	27487000	28162000	10922000	11975000	19448000	10498000	4384000	4641800	7835400	0	6941200	7235700	0	6366200	6076800	0	5646200	6060000	6102800
0	0	0	0	0	0	0	8094700	3586900	5866200	4750200	3743400	3760400	3648200	4085500	5558900	5028900	5997100	3841700	3791400	4277400	3753400	3553900	4711500	4103000	0	0	0	0	0	0	2896000	2777700	2780300	0	0	0	2021500	1660700	0	2585900	2985700	3116900	0	4888300	0	0	0	0	3382000
21782000	40731000	24257000	0	0	0	7220800	44219000	26469000	30045000	23710000	20333000	10375000	11025000	17437000	14388000	11415000	7992100	12180000	8165300	9243700	26251000	9984700	13254000	11312000	0	35651000	31265000	16639000	15657000	0	0	85003000	82701000	21738000	12174000	27928000	43431000	46214000	40323000	48302000	36237000	17326000	30190000	0	16642000	33067000	36285000	25073000	20442000
5093500	7144700	3789600	43884000	24549000	39653000	55047000	85288000	62832000	65282000	96895000	46715000	53176000	61702000	57420000	60230000	66079000	125050000	126770000	152090000	198990000	121960000	58235000	58821000	64455000	41082000	24514000	26622000	80006000	60599000	42628000	34571000	43632000	32498000	10440000	6373900	13943000	21209000	24835000	26134000	27715000	29874000	26813000	43630000	57870000	62935000	62238000	60955000	59914000	52782000
1468000	2176000	2656200	8099200	6458300	2195300	4259200	16857000	22377000	24909000	20255000	3031800	10722000	19121000	18397000	22513000	15112000	19154000	16208000	34856000	29949000	36076000	20533000	18828000	20202000	5326000	5231100	3451700	2014500	5690400	0	1531000	11951000	12789000	10798000	10487000	14214000	5007900	2264300	4084400	4559900	5682400	7926000	10463000	9633400	10007000	8741000	10615000	10855000	8551800
0	0	0	0	0	0	0	1963100	2395900	2060800	0	0	0	3976000	5044000	12135000	0	0	0	0	0	0	0	0	0	0	0	0	0	0	0	2281800	0	0	4657200	4839600	4314800	2168700	0	0	11386000	11583000	7142900	0	0	2696200	3102300	3154900	3359600	0
424720000	445609984	594089984	137890000	99039000	176750000	107360000	303240000	378160000	375209984	400720000	656240000	428430016	260760000	174570000	189370000	1027699968	651009984	917240000	986179968	663320000	882540032	853619968	922590016	775289984	151610000	104140000	67168000	103770000	44834000	304809984	600849984	600659968	864860032	321000000	272380000	288470016	574809984	529430016	417009984	390300000	398320000	323449984	417200000	470009984	461609984	446550016	553619968	484049984	269110016
6791600	10458000	8836700	6716100	4532000	6502400	8628900	12557000	10045000	9799600	10430000	8921800	7926800	8858500	9439300	9816800	8222500	8888100	4379600	8206900	8705500	9827000	9556900	9373900	9516900	0	0	8823100	0	0	7558700	2320600	10318000	14533000	137890000	126320000	112080000	2193400	7462700	7587400	11163000	12131000	11396000	8454600	8008800	4017900	7341800	7743700	7681400	8667100
1222499968	1247399936	1194000000	1822300032	1483299968	1504300032	1536000000	1133900032	1031400000	973969984	1371299968	1214899968	1211200000	1104600064	1119100032	1094599936	1350899968	1621699968	1657400064	1091600000	1029800000	916329984	924200000	895820032	914099968	831180032	844840000	935089984	1055900032	1056099968	919750016	635830016	694259968	685580032	967110016	886470016	1023200000	1522099968	1578899968	1592300032	1125299968	1120999936	1057100032	1240099968	1262200064	1267000064	1697100032	1626899968	1640300032	1658499968
NaN	NaN	NaN	NaN	NaN	NaN	NaN	NaN	NaN	NaN	NaN	NaN	NaN	NaN	NaN	NaN	NaN	NaN	NaN	NaN	NaN	NaN	NaN	NaN	NaN	NaN	NaN	NaN	NaN	NaN	NaN	NaN	NaN	NaN	NaN	NaN	NaN	NaN	NaN	NaN	NaN	NaN	NaN	NaN	NaN	NaN	NaN	NaN	NaN	NaN
NaN	NaN	NaN	NaN	NaN	NaN	NaN	NaN	NaN	NaN	NaN	NaN	NaN	NaN	NaN	NaN	NaN	NaN	NaN	NaN	NaN	NaN	NaN	NaN	NaN	NaN	NaN	NaN	NaN	NaN	NaN	NaN	NaN	NaN	NaN	NaN	NaN	NaN	NaN	NaN	NaN	NaN	NaN	NaN	NaN	NaN	NaN	NaN	NaN	NaN
NaN	NaN	NaN	NaN	NaN	NaN	NaN	NaN	NaN	NaN	NaN	NaN	NaN	NaN	NaN	NaN	NaN	NaN	NaN	NaN	NaN	NaN	NaN	NaN	NaN	NaN	NaN	NaN	NaN	NaN	NaN	NaN	NaN	NaN	NaN	NaN	NaN	NaN	NaN	NaN	NaN	NaN	NaN	NaN	NaN	NaN	NaN	NaN	NaN	NaN
16203000	20457000	17297000	0	19734000	25742000	0	37839000	24623000	26272000	24607000	14709000	10119000	10032000	28796000	16823000	17416000	6927600	0	0	0	10616000	6084700	0	7224200	0	0	0	0	0	0	0	12470000	16190000	18621000	15834000	20446000	27171000	23164000	26128000	25874000	25679000	22478000	4887400	15738000	11667000	7873800	10226000	10235000	10036000
41809000	38557000	37445000	9923000	16940000	16349000	6063500	22370000	16134000	17509000	9887400	16647000	0	12654000	20350000	10695000	11621000	16537000	17540000	10162000	19263000	32820000	16996000	14672000	5516700	9883800	0	12509000	15772000	0	0	35352000	42442000	29468000	26334000	26947000	30389000	41156000	21963000	19288000	53951000	48420000	45743000	32154000	30021000	30833000	14182000	42847000	17203000	39630000
0	0	0	0	0	0	0	3883300	0	0	0	0	2934300	3534600	3363300	0	2653300	0	0	0	3181500	2632100	3613600	0	3767800	0	8225400	0	0	0	0	31192000	186220000	14279000	0	3447000	0	0	0	0	0	0	2754000	0	3052800	0	0	3212900	0	1921800
1381400064	1440099968	1200899968	1360800000	1313699968	1385400064	1669400064	561740032	472929984	455710016	785880000	559900032	566979968	624400000	679280000	596179968	553089984	704929984	677699968	563729984	660190016	526769984	488089984	470249984	484520000	516670016	524000000	532040000	771209984	685920000	747080000	630929984	682080000	712880000	453300000	405100000	479680000	860129984	785889984	837040000	781809984	758800000	726070016	510820000	611500032	594019968	622280000	590049984	581889984	638800000
NaN	NaN	NaN	NaN	NaN	NaN	NaN	NaN	NaN	NaN	NaN	NaN	NaN	NaN	NaN	NaN	NaN	NaN	NaN	NaN	NaN	NaN	NaN	NaN	NaN	NaN	NaN	NaN	NaN	NaN	NaN	NaN	NaN	NaN	NaN	NaN	NaN	NaN	NaN	NaN	NaN	NaN	NaN	NaN	NaN	NaN	NaN	NaN	NaN	NaN
NaN	NaN	NaN	NaN	NaN	NaN	NaN	NaN	NaN	NaN	NaN	NaN	NaN	NaN	NaN	NaN	NaN	NaN	NaN	NaN	NaN	NaN	NaN	NaN	NaN	NaN	NaN	NaN	NaN	NaN	NaN	NaN	NaN	NaN	NaN	NaN	NaN	NaN	NaN	NaN	NaN	NaN	NaN	NaN	NaN	NaN	NaN	NaN	NaN	NaN
3184400	3847800	0	0	0	0	0	0	6054900	6842900	2006200	0	0	8481000	2034900	7456500	0	1599800	1320300	0	0	0	7613600	7921100	6510200	0	0	0	0	0	0	0	0	1633100	0	2412600	1223800	0	0	1949400	3433200	0	4241800	0	0	0	0	0	0	0
21179000	14629000	14627000	12596000	7395600	8923700	12620000	10273000	36144000	43569000	6700400	6428800	5333300	31342000	11044000	25982000	8109400	5767000	4128600	6878200	7662900	7846500	33879000	35950000	32762000	0	0	0	0	0	0	11830000	8626300	8913100	5038700	12750000	3474600	0	8904100	7084700	9685900	11934000	11901000	10285000	5075600	7754200	5887900	4325900	0	0
0	0	0	0	0	0	0	0	0	0	0	0	0	0	0	0	0	0	0	0	0	0	0	0	0	0	0	0	0	0	0	0	0	0	0	0	0	0	0	0	0	0	0	0	0	0	0	0	0	0
8330800	9151600	8012800	0	0	0	0	4219800	11836000	11591000	0	0	0	16298000	5926600	7132400	0	0	0	0	0	5384300	10497000	12657000	12121000	0	0	0	0	0	0	8166800	6314100	0	5359500	0	0	0	0	0	5662000	5152900	6472800	6055300	0	0	0	0	0	0
0	0	0	0	0	0	0	5363500	5301800	5235500	4931500	4371700	4782900	5096500	2914400	5568800	3408500	0	0	0	0	0	3870000	0	0	0	0	0	0	0	0	0	0	0	0	0	0	0	0	0	0	0	0	0	0	0	0	0	0	0
92451000	80075000	71915000	12156000	94312000	0	112730000	45858000	51137000	46601000	16855000	0	71802000	29316000	25233000	28681000	42682000	66345000	0	0	15517000	0	28058000	20790000	27210000	7716500	0	8890500	0	0	0	21943000	23814000	26655000	0	39363000	0	0	0	107240000	44740000	68575000	82474000	40910000	46166000	13067000	0	0	0	48369000
6147900	7429200	6941600	0	4006600	4354100	4228800	6243900	17628000	25731000	4553600	4639600	3613800	33554000	5592800	23094000	4193900	4568500	4115300	2843100	1460300	4667600	28700000	29556000	21940000	0	3461900	0	0	0	0	4344700	4706300	2933600	3935900	5432400	3454300	2463800	3212800	0	4380500	15345000	16647000	9150600	2519600	3353100	3081100	0	4016600	5132200
26419000	24993000	20773000	77591000	57451000	66535000	60877000	15662000	14799000	13468000	27200000	15086000	16724000	12804000	13575000	10888000	12753000	19309000	16411000	23859000	28475000	19736000	12309000	12377000	13563000	94742000	79934000	81627000	176600000	129400000	91124000	51180000	69664000	54989000	46547000	49076000	47835000	13648000	13992000	17810000	17421000	16524000	17658000	14506000	13802000	15679000	18049000	17022000	15635000	15746000
4035400	1847700	3285900	0	0	0	0	3189100	4811500	3969700	0	2018800	0	4241700	2616900	3286200	2616700	0	2881900	0	2957200	3087600	4447600	4629300	4633600	0	0	0	0	0	0	0	2038400	0	0	2508800	0	0	0	0	0	0	2868400	0	0	0	0	0	0	0
0	0	4119900	0	0	0	0	3602400	5032300	5173000	0	0	0	7639300	3043000	4529600	0	0	0	0	0	0	8374600	8084000	6411000	0	0	0	0	0	0	0	0	0	0	0	0	0	0	0	0	0	0	0	0	0	0	0	0	0
9750300	9211800	8691600	0	0	0	0	4590400	0	2940900	6258300	4221200	5450300	0	5442300	0	4187500	6238100	6879200	5022500	5739000	4399600	0	0	0	5906700	6594100	6731500	0	7383300	5793500	0	0	0	0	0	0	6290800	5027900	6570700	5069400	0	0	0	5724300	5691900	6877100	0	7536500	5602600
271369984	259160000	196040000	934400000	1034600000	740209984	438860000	309510016	337350016	355809984	838060032	561459968	572649984	448609984	535969984	446760000	387280000	532020000	440209984	195100000	244440000	186080000	261360000	236310000	236990000	410000000	302760000	335980000	516300000	509049984	436929984	213480000	307670016	245630000	691150016	588409984	770830016	1011500032	911369984	1069800000	434830016	452140000	497700000	311660000	381980000	413400000	465620000	440409984	427089984	557500032
12396000	13911000	12900000	1611300	858110	1078600	1477900	6445400	19603000	21711000	6945100	3931700	5209600	31918000	8138200	18698000	5708100	2224200	1911400	2408800	441480	4580300	26405000	28711000	17149000	0	0	2195200	0	0	0	6018200	3584300	3369000	4134300	5030700	3671400	1311500	2095500	1435900	4864700	3073400	12291000	8831100	4261400	3285400	702940	0	1088800	2772800
5640200	4674200	4002300	0	0	0	0	3019900	6370500	6101200	0	0	0	4861200	2794600	4042100	2928300	0	0	0	0	0	0	5014000	4449000	0	0	0	0	0	0	0	0	0	0	0	0	0	0	0	0	0	0	0	1360700	3377600	0	0	0	3184100
3006200	5273000	3753500	0	0	0	0	2962000	7599500	4354600	5458400	2543700	3426600	7836700	5089900	4011600	6766000	6138200	6780700	0	0	1687100	7631400	7413300	4307100	0	0	0	0	0	8230900	2720900	0	0	2421100	3302200	5232700	2796100	0	2362700	0	0	0	0	2861600	2440600	0	2043200	0	2231100
83837000	101360000	77089000	146110000	182730000	129520000	171660000	162350000	159220000	138600000	190020000	140420000	150560000	171120000	153810000	130490000	97011000	138970000	101940000	291520000	257100000	282190016	130670000	132310000	116210000	126410000	128670000	147460000	153010000	231550000	203200000	189070000	236520000	200030000	72801000	59599000	71640000	107810000	95494000	110560000	74641000	61614000	88997000	70812000	87374000	81370000	106150000	86896000	93748000	132780000
1314000000	1024099968	1658700032	2101699968	1866700032	1795600000	1841900032	256270000	654769984	602120000	744320000	1396600064	465600000	592320000	548600000	329120000	673190016	573760000	457409984	519649984	617150016	517560000	456700000	964019968	720040000	1577600000	2043900032	1580099968	1879299968	5703399936	6076599808	946099968	833859968	968320000	1147800064	299480000	944750016	990460032	788600000	1100600064	1030899968	644249984	917539968	785270016	776569984	848400000	460870016	427900000	574070016	727720000
0	0	0	0	0	0	0	0	0	0	0	0	0	0	0	0	0	0	0	0	0	0	0	0	0	0	0	0	0	0	0	0	0	0	0	0	0	0	0	0	0	0	0	0	0	0	0	0	0	0
66875000	73470000	60154000	21400000	58063000	61835000	157680000	78957000	79526000	86415000	75185000	60888000	57743000	60389000	54611000	65685000	55504000	44524000	54556000	41339000	102540000	83132000	87996000	77684000	68208000	124770000	134610000	52642000	121150000	220670000	167150000	264210000	285060000	301609984	484969984	526910016	477640000	72229000	68980000	61463000	50610000	51535000	63245000	75006000	46055000	64724000	51119000	36046000	36263000	46266000
0	0	0	0	0	0	0	0	0	0	0	0	0	0	0	0	0	0	0	0	0	0	0	0	0	0	0	0	0	0	0	0	0	0	0	0	10840000	0	0	0	0	0	0	0	0	0	0	5090700	0	0
0	0	0	0	0	0	0	0	0	0	0	0	0	0	0	0	0	0	0	0	0	0	0	0	0	0	0	0	0	0	0	0	0	0	0	0	0	0	0	0	0	0	0	0	0	0	0	0	0	0
14314000	13053000	10506000	0	6818500	0	0	13529000	20754000	19981000	5692900	3932000	4455500	25938000	7911100	18762000	10182000	3974800	1527400	3909600	5936200	5935900	23299000	28290000	22926000	2786200	0	0	0	0	0	11004000	5844700	5078800	3036600	13578000	6767100	6241400	5033800	6942500	7558400	7250800	9255600	4972900	6087700	6254600	3456700	0	4419600	2348500
5238000	0	0	0	0	0	0	5200800	3167800	7742900	0	0	0	0	0	0	4114000	0	0	0	0	0	27028000	9171300	7277600	0	0	0	0	0	0	0	0	0	2957100	0	0	3060700	0	0	0	4566700	0	0	0	0	0	0	0	0
0	0	0	0	0	0	0	0	5398200	5218300	0	0	0	4916200	0	4016400	0	0	0	0	0	1091900	6940900	4148000	3788600	0	0	0	0	0	0	0	0	0	0	0	0	0	0	0	0	1967800	0	0	0	0	0	0	0	0
0	0	0	0	0	0	0	0	0	0	0	0	0	0	0	0	0	0	0	0	0	0	0	0	0	0	0	0	0	0	0	0	0	0	18598000	17132000	24820000	0	0	0	0	0	0	0	0	0	0	0	0	0
0	0	0	0	0	0	0	0	0	0	0	0	0	0	0	0	0	0	0	0	0	0	0	0	0	0	0	0	0	0	0	0	0	0	0	0	0	0	0	0	0	0	0	0	0	0	0	0	0	0
0	0	0	0	0	0	0	0	0	0	0	0	0	0	0	0	0	0	0	0	0	0	0	0	0	0	0	0	0	0	0	0	0	0	0	0	0	0	0	0	0	0	0	0	0	0	0	0	0	0
4454800	4444000	4883500	0	0	0	0	0	8654600	9961400	0	0	0	6886600	3214800	4845000	2653600	0	0	0	0	0	5446700	10402000	4797100	0	0	0	0	0	0	0	0	3135200	2698000	2808700	0	0	0	0	0	0	4982900	4192600	0	2472300	0	0	0	0
0	0	14180000	15604000	0	0	0	0	18443000	0	20862000	24145000	22882000	0	0	0	0	0	0	9966100	0	0	0	0	0	0	0	0	18679000	0	17767000	0	18798000	0	19477000	0	0	0	14813000	0	0	0	0	0	14137000	0	0	0	0	0
4189400	4295100	4491100	0	0	0	0	5402800	3872100	3813300	0	0	0	3925200	3740900	3138300	5374100	0	0	0	0	0	3672700	3778400	3936600	0	0	0	0	0	0	3882200	4377300	4808800	0	3269200	0	0	0	0	6420200	0	6015800	6325300	0	6076700	0	0	0	0
3402400	2867500	9598800	27754000	22982000	17701000	11472000	15906000	11583000	15711000	25079000	14900000	12997000	16084000	16390000	16262000	5722300	6276200	7522000	41974000	29950000	28473000	3943100	7595900	8372900	12050000	7887500	10822000	28142000	38956000	13300000	13308000	20369000	24598000	21441000	24481000	19139000	3472600	3146300	4999900	4100200	0	4213100	3853800	2702300	3138800	4419300	3048300	3895200	5176300
0	3544100	3827400	0	5734700	0	5119500	2460100	7919300	10201000	13634000	6571600	2552100	4645600	6779800	3184200	5345400	4397400	3776000	39091000	37305000	15299000	4773700	5040400	5436900	6628700	7230700	6200500	5201600	0	0	11078000	13682000	0	6323600	5665200	5858300	0	3089200	2604100	3030600	3905200	3348300	3608400	2375500	2225800	1589700	2643300	4165900	2982700
0	0	0	0	0	0	0	0	0	0	0	0	0	0	0	0	0	0	0	0	0	0	0	0	0	0	0	0	0	0	0	0	0	0	0	0	0	0	0	0	0	0	0	0	0	0	0	0	0	0
83963000	103460000	67277000	414720000	483420000	314400000	450240000	51785000	27766000	31983000	189570000	103660000	121240000	15992000	34031000	21533000	166910000	219410000	165540000	84204000	150610000	91506000	25100000	25422000	24377000	145970000	198060000	156470000	286590016	372289984	350009984	87887000	103030000	100280000	88643000	56751000	80237000	186520000	214220000	227460000	84237000	75013000	65709000	78817000	140180000	123030000	169870000	143660000	158970000	202680000
0	2953300	0	0	0	0	0	0	3918400	5739300	0	0	0	4294100	0	3000800	0	0	0	0	0	0	3835900	6808400	3596500	0	0	0	0	0	0	0	0	0	0	2515900	0	0	0	0	0	1898900	0	2072800	1508500	0	0	0	0	0
9038300	9045800	4837800	1721700	1845700	1758900	2054600	5117900	15322000	13830000	2376900	1425300	3026500	17160000	3589700	14715000	2295400	1941400	2596200	2116100	2054500	3003400	18333000	21851000	15070000	1863700	2133500	1452900	1843100	0	0	2986300	2967500	2710300	2983200	3491800	2775900	1524100	2136300	2288300	3620300	2393300	8154000	6848000	2281800	1730000	1470100	2168900	1677300	2123500
9153200	7157800	6101400	5433800	3885000	9801600	8556000	474420000	1516300032	1336300032	96811000	339870016	321689984	930800000	735160000	962129984	1802700032	558560000	932080000	714460032	567329984	1805600000	2572800000	2571899904	3044400128	155890000	280129984	168040000	73319000	262890000	410569984	2251500032	1185200000	1051900032	235940000	394940000	170600000	15090000	13909000	7783000	12108000	10053000	10551000	49492000	23634000	40810000	21580000	52365000	12599000	9350800
0	0	0	0	0	0	0	0	0	0	0	0	0	0	0	0	0	0	0	0	0	0	0	0	0	0	0	0	0	0	0	0	0	0	0	4855600	4441800	0	0	0	0	0	0	0	0	0	0	0	0	0
0	5656600	16283000	6645400	0	8384200	0	6713300	21972000	17354000	0	5095200	6073600	12286000	5973900	14293000	4836700	4443300	6758700	0	3620700	2476300	11315000	18030000	14609000	0	0	0	0	0	0	0	0	0	8101400	7954800	0	0	0	0	7012200	3382300	7337600	7856900	4873400	0	0	5369300	0	7986100
0	0	0	0	0	0	0	0	0	0	0	0	0	0	0	0	0	0	0	0	0	0	0	0	0	0	0	0	0	0	0	0	0	0	0	0	0	0	0	0	0	0	0	0	0	0	0	0	0	0
0	0	0	0	0	0	0	0	0	0	0	0	0	0	0	0	0	0	0	0	0	0	0	0	0	0	0	0	0	0	0	0	0	0	0	0	0	0	0	0	0	0	0	0	0	0	0	0	0	0
0	0	0	0	0	0	0	0	0	0	0	0	0	0	0	0	0	0	0	0	0	0	0	0	0	0	0	0	0	0	0	0	0	0	0	7448700	11498000	0	0	0	0	0	0	0	0	0	0	0	0	0
134540000	27528000	66009000	0	2272100	0	0	29383000	30352000	43139000	7878600	11289000	44796000	62621000	91663000	113640000	164800000	15104000	3767500	10568000	2204100	59671000	176670000	136680000	147000000	0	0	0	0	0	15477000	55052000	9888800	45084000	66188000	127300000	72070000	11597000	33550000	8755900	39549000	99032000	53664000	156300000	114050000	112800000	68969000	69369000	55998000	67409000
0	0	0	0	0	0	0	0	0	0	0	0	0	0	0	0	0	0	0	0	0	0	0	0	0	0	0	0	0	0	0	0	0	0	0	0	0	0	0	0	0	0	0	0	0	0	0	0	0	0
45418000	51630000	42136000	0	0	0	0	28325000	54207000	53574000	23165000	19347000	23925000	66363000	30239000	51162000	25764000	18471000	18577000	15397000	22610000	29767000	64495000	80366000	55734000	16670000	0	0	0	10248000	0	36557000	28922000	30638000	24030000	32218000	31294000	24078000	27332000	25030000	24766000	24360000	32331000	36106000	21093000	23659000	24959000	24018000	22707000	21821000
0	0	0	0	0	0	0	0	0	0	0	0	0	0	0	0	0	0	0	0	0	0	0	0	0	0	0	0	0	0	0	0	0	0	0	0	0	0	0	0	0	0	0	0	0	0	0	0	0	0
3718100	3890300	0	0	0	0	0	3355200	4271400	8305400	0	1948800	0	0	3229800	0	0	1982600	2047200	0	0	2858100	3286900	0	0	0	2620200	0	0	0	0	0	0	0	2980400	2955900	0	0	0	0	0	2833900	0	0	2196200	0	0	0	0	2495800
0	2332800	4256400	0	0	0	0	4428600	6942900	6591600	0	2489800	0	0	0	3898100	2728800	2571500	0	0	0	2735200	0	4255300	6607500	0	0	0	0	0	0	0	0	0	0	0	0	2473500	0	2585000	2544100	3126000	3164800	2931100	0	1138300	0	0	0	1212500
0	0	0	0	0	0	0	0	0	0	0	0	0	0	0	0	0	0	0	0	0	0	0	0	0	0	0	0	0	0	0	0	0	0	0	0	0	0	0	0	0	0	0	0	0	0	0	0	0	0
0	0	0	0	0	0	0	0	0	0	0	0	0	0	0	0	0	0	0	0	0	0	0	0	0	0	0	0	0	0	0	0	0	0	0	0	0	0	0	0	0	0	0	0	0	0	0	0	0	0
14767000	12031000	12243000	4021200	3915300	4036000	10121000	9920600	18435000	17392000	7416400	7161700	8331300	23120000	12542000	20524000	11428000	4810100	5735300	5609800	4187000	9109800	22026000	24546000	17224000	5344500	4913800	7376900	0	5104100	5062100	17166000	6673300	10750000	15389000	10960000	16643000	11943000	9174200	7209700	8199200	8478000	8616400	12307000	10831000	9364900	6115600	6237900	7948800	6528200
4652700	5297300	0	0	4189600	0	5892600	0	4247400	5391500	0	0	0	5531600	0	4252700	0	3253000	0	0	0	0	4775200	2591100	5049900	0	0	0	0	0	4236800	0	0	0	0	0	3660800	0	0	0	0	0	4283400	0	0	0	0	0	0	0
0	0	5264500	0	0	0	0	5458000	13762000	13551000	0	0	0	6343300	4257800	6094200	3839100	3086100	0	0	0	0	6925900	7470100	6598400	0	0	0	0	0	0	0	0	8538100	3471500	3214200	0	0	0	0	0	0	4706300	0	0	3933800	0	0	3385500	3237400
38478000	37092000	39606000	6908600	7931600	7519600	8627400	25296000	75073000	72159000	12084000	10660000	10414000	85181000	33394000	62649000	11889000	8706000	9944100	7997400	4962200	10483000	75427000	80970000	65625000	5346600	4937300	12134000	8397000	4158800	6952200	13600000	10842000	20091000	17944000	27480000	9610600	5635700	9441700	8659000	23943000	23116000	33801000	29772000	8286500	9579000	7298400	7330800	5359600	9060800
2818900	3296100	3764900	0	0	0	1380700	3045500	10435000	9885600	1850000	1808400	1900200	9770900	2790600	8954400	1783300	1855900	1833700	1689300	1783500	2140800	9711300	11903000	4529600	0	0	0	0	0	0	3289600	3857700	2998600	2108900	2465800	1823300	0	1787700	0	2685400	2164000	3025400	2614900	1704500	0	1616700	2114700	1502700	0
32675000	27150000	26897000	9252500	4873800	5355300	3884800	29887000	56022000	58352000	10142000	9056800	11335000	79303000	35963000	61671000	18532000	8526400	5440000	5196900	4008600	8784300	57504000	89894000	56188000	4680900	7073700	6402500	5169100	8321100	9475600	20667000	18601000	17174000	14892000	28562000	12075000	10709000	10131000	10253000	16997000	22564000	31790000	29107000	19975000	17180000	8401900	7241800	7444900	6819500
95410000	88604000	81422000	64342000	59352000	67240000	66951000	50103000	39537000	46337000	30276000	44091000	63337000	42462000	40051000	42915000	67132000	58995000	74364000	55385000	62723000	70462000	41765000	45108000	48775000	13900000	70202000	44166000	0	58269000	16426000	53767000	48523000	55045000	85675000	60020000	95428000	112360000	114950000	88970000	75952000	71886000	67457000	69763000	72878000	68788000	102100000	107620000	106040000	87900000
83481000	32724000	60112000	103590000	183000000	159920000	13135000	22243000	21141000	24638000	103000000	38694000	43498000	22877000	36935000	30146000	59235000	76448000	79964000	63644000	57852000	41891000	30835000	40861000	40767000	78141000	75162000	75235000	0	60256000	159100000	35648000	32446000	46863000	43853000	32934000	52812000	110640000	106640000	60630000	70535000	72606000	61340000	73846000	93411000	109890000	82282000	60590000	58360000	79725000
0	0	0	0	0	0	0	0	0	0	0	0	0	0	0	0	0	0	0	0	0	0	0	0	0	36659000	29124000	29899000	17735000	31642000	29614000	26603000	29510000	28083000	0	0	0	0	0	0	0	0	0	0	0	0	0	0	0	0
326129984	298249984	342950016	440089984	440200000	304409984	392120000	111290000	90191000	93570000	163570000	135360000	122770000	58959000	74052000	62816000	126480000	151050000	142650000	118780000	129640000	92945000	80657000	77436000	84279000	142380000	113140000	108530000	141570000	146040000	210720000	60369000	87411000	67768000	93130000	87165000	106740000	204660000	204530000	207640000	272360000	250770000	258030000	136120000	149820000	147050000	149100000	161760000	136070000	182170000
0	0	0	0	0	0	0	0	0	0	0	0	0	0	0	0	0	0	0	0	0	0	0	0	0	0	0	0	0	0	0	0	0	0	0	0	0	0	0	0	0	0	0	0	0	0	0	0	0	0
6628500	5985100	6070000	21215000	7087200	9707900	8056200	270740000	812510016	665209984	39959000	211640000	185480000	684360000	748979968	656380032	388400000	165640000	165460000	168280000	179820000	159740000	423609984	530390016	553209984	33427000	26889000	25678000	10203000	12077000	15644000	41697000	29558000	38037000	50051000	111610000	47862000	47060000	31668000	56717000	39660000	23529000	105910000	33401000	21469000	36250000	47619000	48381000	50759000	24728000
11652000	0	5092200	0	7428500	0	0	0	30796000	37752000	0	0	0	23565000	4505600	5959900	0	7288900	0	0	0	0	40483000	41960000	33368000	0	0	0	0	0	0	0	0	0	0	0	0	0	0	0	0	0	24169000	0	0	0	0	0	0	0
1829100	1946500	3751200	10017000	10132000	5943500	4380900	9258800	8308200	8418400	13286000	4803800	10143000	5668900	10382000	7691900	7770400	17835000	10156000	22504000	30009000	18984000	6552700	5055900	6116500	0	7368600	0	12942000	14449000	6794700	13986000	9484700	7402000	0	0	0	3067100	0	2467900	2274400	0	2573300	5667600	4953500	4858900	3934400	4501100	5373300	8839300
4179800	3840400	2373200	11873000	15402000	15273000	15899000	0	2506600	3861000	28707000	15369000	18072000	66540000	60503000	59920000	8988700	10133000	12706000	26554000	34531000	20217000	33472000	37459000	46765000	8925800	13204000	10162000	24287000	12368000	13537000	20008000	23388000	23036000	17069000	15539000	23895000	20850000	31523000	31333000	8878400	28297000	20578000	21359000	12777000	8887600	29976000	35731000	24781000	24124000
0	0	0	0	0	0	0	1971000	2953300	2262700	0	0	0	0	0	0	0	0	0	0	0	0	0	2255000	2270800	0	0	0	0	0	0	0	0	0	0	0	0	0	0	0	0	0	0	0	0	0	0	0	0	0
0	0	0	0	0	0	0	0	0	0	0	0	0	0	0	0	0	0	0	0	0	0	0	0	0	0	0	0	0	0	0	0	0	0	0	0	0	0	0	0	0	0	0	0	0	0	0	0	0	0
0	0	0	0	0	0	0	0	0	0	0	0	0	0	0	0	0	0	0	0	0	0	0	0	0	0	0	0	0	0	0	0	0	0	0	0	0	0	0	0	0	0	0	0	0	0	0	0	0	0
0	0	25098000	0	0	0	0	0	23641000	34458000	0	10790000	7680200	46454000	0	45812000	0	0	0	0	0	6551300	20151000	15848000	0	0	0	0	0	0	0	0	0	0	0	0	0	0	0	0	0	0	0	0	0	0	0	0	0	0
0	0	0	0	0	0	0	0	413940000	444420000	0	0	0	398030016	347249984	364230016	355660000	407100000	352560000	0	299710016	0	316550016	0	0	0	0	0	0	0	0	471190016	431720000	513860000	0	497950016	0	450080000	471520000	0	376460000	300780000	0	0	0	129630000	0	0	0	211380000
0	0	0	0	0	0	0	0	0	0	0	0	0	0	0	0	0	0	0	0	0	0	0	0	0	0	0	0	0	0	0	0	0	0	0	0	0	0	0	0	0	0	0	0	0	0	0	0	0	0
6475100	10108000	6131500	0	0	0	0	3876100	3672000	3270400	0	0	3388300	0	3548200	0	3086300	0	0	0	0	3141600	0	3408900	3262700	3311100	0	0	4755700	0	0	0	3550800	0	0	0	0	4401600	4435600	3969500	0	3513800	4197100	4160100	0	3641000	0	0	3443300	0
0	0	5117500	14318000	0	0	21534000	5231400	0	0	9798300	8162000	8498200	0	0	1942100	0	0	0	0	0	0	0	0	0	0	0	0	0	0	0	0	0	0	0	0	0	12610000	10170000	10158000	0	0	0	0	0	0	0	0	0	0
0	0	0	0	0	0	0	0	0	0	0	0	0	0	0	0	0	0	0	0	0	0	0	0	0	0	0	0	0	0	0	0	0	0	14952000	14605000	15822000	0	0	0	0	0	0	0	0	0	0	0	0	0
4041200	0	0	6493700	6732800	6644700	9139600	3477200	0	0	10018000	4705600	4690400	0	0	0	3918100	4271600	5050000	3680300	5057800	0	0	0	0	4541400	4227200	4687800	8090900	6981500	0	0	0	0	9875500	0	9588700	5956600	0	7327400	0	0	0	0	5554100	4601300	4281600	0	0	5375800
0	0	0	0	0	0	0	0	0	0	0	0	0	0	0	0	0	0	0	0	0	0	0	0	0	0	0	0	0	0	0	5923500	5209200	5423600	0	0	0	0	0	0	0	0	0	0	0	0	0	0	0	0
0	0	0	0	0	0	0	0	0	0	0	0	0	0	0	0	0	0	0	0	0	0	0	0	0	0	0	0	0	0	0	0	0	0	0	0	0	0	0	0	0	0	0	0	0	0	0	0	0	0
0	0	0	0	0	0	0	0	0	0	0	0	0	0	0	0	0	0	0	0	0	0	0	0	0	0	0	0	0	0	0	0	0	0	0	0	0	0	0	0	0	0	0	0	0	0	0	0	0	0
0	0	0	0	0	0	0	0	0	0	0	0	0	0	0	0	0	0	0	0	0	0	0	0	0	0	0	0	0	0	0	0	0	0	0	0	0	0	0	0	0	0	0	0	0	0	0	0	0	0
0	0	0	0	0	0	0	0	0	0	0	0	0	0	0	0	0	0	0	0	0	0	0	0	0	0	0	0	0	0	0	0	0	0	0	0	0	0	0	0	0	0	0	0	0	0	0	0	0	0
[truncated: 22 more columns]

## Sheet: iBAQ raw data
iBAQ 01	iBAQ 01_211116203409	iBAQ 01_211116221134	iBAQ 02	iBAQ 02_211117012617	iBAQ 02_211117030340	iBAQ 02_211117044104	iBAQ 03	iBAQ 03_211117075550	iBAQ 03_211117093314	iBAQ 04	iBAQ 04_211117124800	iBAQ 04_211117142524	iBAQ 05	iBAQ 05_211117174036	iBAQ 05_211117191758	iBAQ 06	iBAQ 06_211117223243	iBAQ 06_211118001007	iBAQ 07	iBAQ 07_211118032450	iBAQ 07_211118050212	iBAQ 08	iBAQ 08_211118081658	iBAQ 08_211118095421	iBAQ 09	iBAQ 09_211118130905	iBAQ 09_211118144627	iBAQ 10	iBAQ 10_211118180113	iBAQ 10_211118193835	iBAQ 11	iBAQ 11_211118225321	iBAQ 11_211119003043	iBAQ 12	iBAQ 12_211119034527	iBAQ 12_211119052256	iBAQ 13	iBAQ 13_211119083741	iBAQ 13_211119101505	iBAQ 14	iBAQ 14_211119132948	iBAQ 14_211119150709	iBAQ 15	iBAQ 15_211119182155	iBAQ 15_211119195915	iBAQ 16	iBAQ 16_211119231359	iBAQ 16_211120005119	iBAQ 17
#!{Type}E	E	E	E	E	E	E	E	E	E	E	E	E	E	E	E	E	E	E	E	E	E	E	E	E	E	E	E	E	E	E	E	E	E	E	E	E	E	E	E	E	E	E	E	E	E	E	E	E	E
0	83924	44371	235450	179000	248760	17864	1109800	381820	413540	974390	762280	1159400	397580	847690	502910	652600	582100	321990	966170	1208400	1517400	294440	490050	532930	90357	121720	84587	113140	195310	0	295340	86743	341140	724960	341620	688930	72082	22414	205700	0	39419	0	116330	48080	331970	107040	99987	77742	245130
1392700	1280100	1180000	787370	563160	932760	1627000	6254000	4245200	5773600	3970600	3571600	3339900	1776600	3690500	2513700	1459400	787180	605000	710640	1107100	1126500	1017100	1023000	1124400	3040200	1702600	3927000	532600	524280	181740	174800	201730	251740	855410	749600	1052900	2846700	3237900	4994200	1442900	1564500	1331700	359320	663570	755670	2820800	4193100	3601400	1289200
30477000	28896000	21625000	5920400	7060200	6592000	7863100	29289000	20250000	23229000	58886000	32557000	44120000	13776000	23334000	18222000	27872000	25741000	22761000	18992000	23708000	22409000	12785000	13631000	13592000	12188000	12485000	12556000	13014000	11455000	10763000	8251400	7371400	6348600	29405000	26059000	31198000	17198000	17500000	21669000	34225000	33179000	33611000	21424000	25833000	25570000	28017000	29155000	28195000	39557000
693720	9107000	6476600	0	0	996840	0	7924700	783320	1150500	547570	6259500	8270800	536900	849090	715690	12497000	0	10322000	7737900	0	8450000	898240	1354700	1056700	0	2581900	3201100	6460000	6285400	6533400	543410	320850	998390	0	2930900	983010	947780	343090	9050500	381190	407350	3196700	967090	15299000	1171400	6572100	7824800	7508800	610840
27400000	25387000	21987000	16070000	22828000	21671000	23233000	362540000	301249984	321020000	389500000	253300000	336180000	249570000	346180000	324929984	441700000	382809984	355830016	292400000	266800000	316089984	299849984	303329984	349000000	63854000	58989000	50994000	74962000	68761000	87378000	139570000	179770000	151950000	109430000	112430000	107870000	93961000	74874000	93439000	135980000	148140000	139170000	332300000	361280000	345889984	272460000	229910000	244910000	221150000
4938200	2841800	2915600	7348400	10407000	10029000	9573100	14580000	14790000	19953000	12802000	9165700	9020600	17664000	23182000	40782000	15402000	13845000	13870000	8900300	8741100	10151000	50358000	33106000	53024000	24387000	17128000	19451000	11576000	27309000	13446000	33002000	31902000	16311000	26657000	26205000	31446000	24399000	21944000	25808000	49532000	54543000	47692000	24966000	26133000	26522000	41196000	32618000	14436000	46173000
8942700	8169700	4999700	2146100	4534700	5150300	4957600	31505000	46958000	42028000	13953000	17626000	28582000	10763000	14027000	18072000	25314000	10581000	20854000	16567000	11648000	25460000	13979000	14132000	18865000	9517000	9353900	3068200	3938800	13523000	15770000	6154000	8006500	4640600	14791000	21185000	10563000	16369000	8384600	13334000	6980600	8927800	7489200	26924000	20112000	26056000	8153900	7725400	8102600	5563700
360800	367000	351660	124210	697780	147930	293330	2137600	1059300	1183000	362770	1186700	1251000	720950	1896300	860200	1646900	293250	386840	812930	942900	829640	311280	302450	335200	433500	579150	755620	161720	112330	134110	0	0	0	569810	124100	628070	220530	400790	163380	522670	498210	410310	187980	847670	725040	1133000	1433600	1913200	455880
280570	213190	189190	152840	289780	235100	300050	1488800	1159400	1324800	935330	578030	822550	562950	898700	640650	530690	381500	262930	183230	201310	145410	268200	219380	223170	904150	962660	878150	164880	101160	160500	93952	67765	42299	241880	315330	199270	653110	596440	912280	295920	236780	268540	12323	63971	171520	484480	432150	430790	137080
389290	6077600	1110900	0	0	0	0	1810700	6730300	8670100	2389200	57044	1790300	4728200	3718300	13340000	3186700	0	0	0	0	412630	912630	915560	877370	0	0	0	0	0	0	226230	0	161080	342890	458640	0	0	44508	0	0	0	0	625670	932360	336080	0	0	0	414150
3655300	26390000	2850100	0	2117100	4062600	226160	1729500	23777000	25917000	234680	508240	0	23469000	24375000	23857000	1802600	1074200	0	0	0	412460	31913000	30004000	35068000	0	0	0	0	0	0	365820	201810	260540	1503500	4612500	1260800	1387700	337930	1399700	671240	5820800	6844600	28801000	8100400	2134900	179730	501240	0	141750
1177100	0	1085200	2398900	2255800	2716900	2848200	957050	503710	487990	0	0	2145200	0	0	369950	1669500	2117800	1880800	0	2170300	0	0	464690	460630	1072600	1036700	885100	1698600	1594600	1107200	424180	572320	676540	707210	720700	830320	1844400	0	3109500	0	947970	618820	1618000	1495700	1668000	1564000	1181600	1578100	0
0	0	0	91840	83288	104850	68307	0	737620	93808	0	0	0	0	0	0	0	0	0	37916	95884	0	0	65860	0	0	0	0	0	0	0	0	0	0	0	0	0	0	0	0	0	0	0	0	0	0	0	0	0	0
372070	544640	252120	1322100	685620	941670	2337300	530490	131900	97094	1247200	250660	913440	44191	204390	428810	285400	431960	751860	548330	1002900	426820	160600	178840	167540	461250	318750	511570	2423000	2213200	335330	414890	85674	98093	908000	847730	1313500	578960	257460	738330	240700	408640	71265	314670	434030	694840	494850	514260	461290	587600
0	0	0	0	0	0	0	0	0	55807	110690	73029	103100	0	0	0	0	0	0	33746	0	0	13012	0	0	284520	320620	299660	0	0	0	0	29277	0	0	30600	0	0	0	115620	0	0	0	0	0	0	257280	123910	0	0
1648300	1431800	925830	1206600	1590500	1818200	1501000	8968800	8769200	8979700	8489100	5491600	6786600	4193700	7079800	5312000	2919700	2634700	2405900	1887400	1816800	2164900	1413400	1498800	1643200	3830100	4158800	4889700	1667900	300030	777960	393240	407770	315990	1626100	1883900	2052200	1849000	1233700	2796500	2039300	1272400	2430900	781380	1813700	1262200	6007500	6141900	5659600	1546800
709520	413870	552070	798450	1525900	1503100	925200	646740	450210	473080	1144900	777270	993480	477920	797420	527540	831250	739390	684700	642770	703300	818160	689310	606980	594160	335330	477580	563730	714200	1015100	892360	913230	1000200	717370	1360300	1505800	1202700	527280	517420	772460	285320	498460	628600	852840	892370	1079100	821270	516370	649220	1117800
3022700	3234400	6438800	14002000	20168000	10844000	14358000	22072000	32757000	34412000	37022000	22103000	36113000	21303000	36769000	30414000	19812000	15488000	27546000	35389000	46671000	42983000	17602000	13421000	15391000	4558100	4955000	5921100	6494100	10420000	15398000	16265000	13665000	12163000	8617500	7965300	7238400	5144500	7712100	7311200	12911000	16154000	12788000	8383800	14661000	16454000	12714000	10890000	12930000	8770400
4381200	3352800	2742100	121120	549420	861690	0	440930	1112000	0	35708	969440	0	800630	383740	1151100	836990	1106100	989300	814440	610610	609530	996600	1248700	1277400	473890	301870	291800	0	353870	966350	1018000	275280	466400	0	0	0	154740	1218700	0	2279700	2235900	1998000	2605200	1524700	1428000	784810	1254900	210710	4358400
18109000	15759000	15721000	29778000	12679000	31280000	45937000	11825000	9492700	10172000	18210000	12872000	16117000	5224600	8639600	5493900	18866000	16177000	11738000	8968600	9949400	13886000	6639600	6442900	8193700	10706000	11237000	11130000	22297000	19979000	4460000	5199000	6139600	2161300	5691700	10977000	4979700	19204000	11962000	24326000	20654000	21636000	13389000	14912000	17715000	20179000	19220000	14342000	15985000	19654000
4122900	3445400	3614000	0	0	0	5036800	3190600	3535500	2935400	8591400	8805900	7348200	1914500	2133400	2406400	9116300	8985700	10116000	6799700	3063100	3291200	0	2245600	0	0	0	0	0	0	4166800	0	1200000	1220000	2982200	0	3901300	12432000	0	4684200	5021400	5371500	5592100	6090200	650270	5108900	0	3717800	328840	6637900
3542100	97906	3965700	259370	2337400	6900000	8414700	2485300	1676600	1989500	4113800	3307900	2598500	931130	607560	41972	3614400	4736200	4257100	7660100	6645800	4295200	983820	1192700	1989500	2421100	2102900	2090000	4474300	4210100	3182500	342200	861830	917890	1780300	1784500	1950200	4194100	4246400	5306900	2231400	2612500	2171600	3508800	4161500	4903900	3936800	3616500	4100500	4010800
1956100	1686600	1829600	636220	1224500	863620	1539900	1966000	2207400	2081200	1588000	1072100	1271400	1774800	2021600	1978500	2127400	1205800	1552600	858600	1169600	1885100	1750500	2179300	2166900	2737000	3735100	3558300	5674700	3909200	6284100	5444600	4894900	4602100	1369700	1765900	0	879300	863430	1185400	2008200	1835800	1975600	2259100	1678100	2161200	1656700	1740300	1267600	2112500
26028000	26388000	19081000	35895000	53902000	51006000	62691000	25571000	14032000	15255000	55323000	30749000	38983000	7422500	18264000	11600000	33911000	28754000	20150000	25299000	29473000	30890000	9363100	9372800	10604000	15057000	14926000	16496000	33448000	23967000	25137000	10024000	7059300	4569900	22638000	18360000	17959000	39234000	23603000	50589000	29855000	31382000	24463000	33166000	20837000	39868000	24659000	22646000	20452000	45735000
32061000	26086000	26185000	0	285760	0	0	27039000	23267000	23460000	0	0	0	15306000	17928000	17588000	1636900	200030	1530400	0	0	20490000	16827000	13554000	17535000	0	0	0	0	0	0	0	0	0	0	1005000	811360	2139100	1724900	0	25860000	26533000	30505000	27064000	31232000	1695300	0	2816800	0	3225600
1671100	1564200	1775300	0	2658000	2262700	2664700	0	2138300	2069900	0	0	1080000	2154400	1136700	1163800	0	1053200	0	2118600	1939900	0	1921900	1830400	1878100	0	772350	795910	1385600	1010300	1281600	0	0	533060	0	1086000	0	0	0	1294800	0	0	0	2775300	0	0	0	0	1315300	0
5734700	5789900	4008000	0	0	7496400	9165300	4298900	2477000	3271600	7885600	0	6222400	1416300	2619900	2487900	4735200	0	0	4797800	6373800	5190400	1349100	1780300	1915800	1707400	0	0	2346500	2284800	2171200	0	0	954480	2615200	2318200	2043400	0	5325900	5353600	4622500	4785600	4816700	5441200	6432600	5665100	4619300	0	4525500	9301200
222270	156070	0	0	0	0	0	1577700	0	0	769000	703640	676740	1120100	0	0	1100100	791480	1120100	0	0	0	900850	897310	1520300	0	0	0	0	0	0	390730	0	295970	446300	532650	0	0	287720	278350	0	0	0	0	0	1283500	806140	0	954000	721750
419200	455140	0	0	0	0	0	163290	0	0	0	0	0	0	0	0	0	0	0	0	0	0	0	0	0	21827000	18455000	17693000	24336000	23464000	20942000	0	0	0	567630	0	0	0	0	0	0	0	239490	0	0	0	0	0	0	0
0	0	57477	0	0	0	0	66751	147700	157160	34743	21859	0	103520	63903	144650	29157	27408	16675	15291	12196	14867	35963	143840	135070	9292.3	0	0	21723	0	4156.7	0	20457	0	0	0	20333	0	0	0	0	0	72405	28674	0	12876	15443	0	0	0
221840	188350	402060	0	0	0	0	404060	695460	782400	97476	67108	106580	752840	414280	670840	0	79853	0	50163	0	287490	708480	826780	700520	77385	83223	95335	78486	0	90097	0	134010	153590	155250	278090	168260	0	0	0	296760	274320	409910	412220	123980	130480	0	0	0	43939
0	2543200	3484600	1950500	1773600	2210100	1802600	3634800	0	2548700	2608600	3265900	0	0	0	3445500	2586900	2739900	2648200	0	3169000	3273800	0	0	0	0	3135000	0	2577200	2818100	2407700	2178400	0	2578000	0	0	0	3690300	4423700	2960400	6079500	0	6150400	0	5083600	4327700	2940000	3089300	3516200	4695500
100530	142260	0	0	0	0	0	188440	0	627030	214020	0	233530	165720	127270	152160	0	0	376170	0	0	0	203080	0	0	0	0	0	0	0	0	0	113350	0	0	0	0	184230	0	0	0	0	0	0	129120	243650	0	0	113170	0
0	0	0	0	0	0	0	0	0	0	0	0	0	0	24335	0	0	0	0	0	0	0	0	0	0	0	0	0	0	0	0	0	0	0	0	0	0	0	0	0	0	0	0	0	0	0	0	0	0	0
1800500	1710300	2380400	1912400	1820200	1820800	1524200	912500	782890	1013000	1746400	1367900	1552300	277810	421660	325170	1507500	1421400	1365300	1089300	1009700	1178400	300190	223970	442120	708060	562360	708550	1146400	1024100	823390	148490	196820	184120	782230	585160	773380	1564300	1458400	2121300	872760	1195600	1059700	1281300	1384200	1392000	1154800	790480	1109800	959350
0	1053400	0	0	0	102810	0	0	0	0	2467200	1447400	1930700	252390	600330	0	1502600	0	0	1341800	0	1292900	308430	0	0	0	0	0	0	0	0	0	0	0	0	0	0	0	1626800	2903700	755490	0	0	0	0	1501200	1407600	0	1420300	1451700
104330	74371	59584	73697	155930	86448	39367	74083	45750	50066	156010	84243	86925	40158	86114	60288	130630	78116	91492	91965	97782	84550	30271	41047	0	0	0	45707	0	0	0	76729	51910	60630	60665	67408	63188	54174	112260	105160	74108	45812	49553	93166	89819	123790	48299	0	48183	80266
46274000	40689000	33645000	18016000	21530000	17529000	33987000	36194000	21881000	23848000	47693000	37515000	45677000	17111000	35431000	23964000	54933000	37901000	39920000	43686000	47505000	49754000	24782000	22627000	31172000	35838000	44521000	38160000	54400000	17942000	52363000	44797000	34554000	34143000	45532000	43927000	30470000	44529000	42166000	46198000	34531000	37313000	28472000	37744000	45083000	47971000	41270000	42960000	33927000	50604000
103910	59945	60060	144390	128050	148440	107960	160680	164320	141500	254140	157510	244030	97753	71328	117110	92706	122500	115270	86763	180280	136620	80403	54816	97007	15290000	17271000	14800000	16352000	16902000	17713000	17381000	19469000	21134000	701330	1209600	1208700	114360	151500	132150	20927	17830	28239	101960	137980	151760	136760	151110	137480	233050
28409000	23641000	26345000	0	0	0	0	27718000	23155000	25158000	355020	0	4893500	14144000	24225000	15304000	38511000	5894900	0	22665000	5562500	26256000	19347000	19236000	23920000	18252000	18674000	22248000	0	24378000	0	13592000	16368000	15640000	19596000	19250000	0	480670	0	419920	31720000	31180000	32694000	33531000	31259000	36587000	0	0	22446000	27438000
22681000	21284000	17453000	4116200	10756000	20192000	11955000	82531000	75339000	62516000	45867000	38501000	46222000	63998000	87018000	62312000	54113000	51105000	49363000	100650000	85817000	129720000	52589000	52138000	61184000	12495000	14633000	12300000	21706000	22478000	32212000	23823000	25417000	23576000	16502000	27432000	17272000	25777000	25013000	18751000	34622000	46457000	36773000	47585000	51403000	52469000	23151000	21591000	22659000	30790000
2569400	3204000	3075100	1215600	61512	0	1757600	936350	2104500	2036000	3428800	3023500	590990	794350	1301000	1562800	2084200	0	57905	0	0	1943600	1189100	1218300	1293400	0	410530	0	0	48300	0	319400	0	191390	1006800	1177700	1074500	2245900	1581600	2851100	2311500	3749500	2393400	2348900	2874500	2644900	2791200	1829400	1665900	2065000
1828100	1540500	1398200	2207600	2015400	2552500	2552400	5688500	3166300	4576700	5096500	2332500	4473200	4229200	5856500	3910400	1821700	1034700	1062600	2697300	3692200	3857800	2325800	2041900	3235800	574320	659230	556370	1174800	968650	1043700	2963200	1498200	1564200	1190500	1844000	1008600	1762200	2068100	2048100	1848400	2144600	1846900	1898400	1882400	1206600	1085500	1116900	737390	2507300
1765100	1542400	1478100	180520	169690	547340	121850	1412000	2565200	3117700	686320	713540	686160	2659100	1600000	2576400	1274500	694010	508130	272470	492150	667490	2272800	2870600	2199900	245110	382660	211210	343380	318830	348510	1297200	893920	952060	974190	1288500	631200	430600	852690	553790	783530	901530	1314600	1526000	1011700	577350	543590	242380	506680	443980
15035000	19835000	19331000	0	11258000	0	8886700	18584000	13445000	6895200	9768000	9052200	6043100	3556700	2338400	10098000	5048700	4071200	3536200	2902100	4378600	3834900	3798100	6747500	1129400	2210500	2056600	1893100	3426800	3363900	0	7321600	1792600	1625900	10708000	12660000	4115600	19127000	20267000	18907000	29930000	18006000	13181000	3741900	5030300	14871000	5700100	5650100	5268100	7224400
866250	888830	666310	2749400	3305500	3309500	3314300	903650	159060	749360	3773800	1031700	2312200	374690	816370	621210	2341100	2248000	1023000	628390	848170	865300	586370	438360	521310	645660	1409900	682930	2674600	1202100	1209100	462330	460790	406400	1096200	825060	1207800	2051500	2328300	2048100	1433100	1338500	1637500	1489000	1527700	2258900	967810	1083400	1446100	3087800
47006000	47438000	37303000	41197000	87714000	69603000	105740000	37149000	23908000	27969000	70012000	41411000	44326000	14796000	27451000	21154000	42426000	52450000	50971000	38030000	45226000	35958000	16704000	14007000	16634000	14899000	12751000	28282000	0	25156000	11122000	10787000	5052100	5539700	26756000	24413000	28068000	52151000	54748000	54017000	45994000	37943000	48658000	39406000	59538000	46391000	41178000	40438000	45518000	62077000
731720	866730	580330	0	0	1834300	0	449430	327780	363230	0	0	0	186360	0	301680	0	0	0	0	0	0	157830	337750	297120	319760	0	0	0	421390	0	0	0	0	0	0	0	0	0	0	711170	809330	631420	1004100	0	919070	0	0	709390	1354300
8309900	8329200	6067300	21698000	27759000	23151000	37662000	7111600	4259600	5133100	14957000	8463500	10849000	3119400	5489500	3696700	11530000	10788000	9680900	9351700	13054000	9898100	3592300	4042900	3905700	14495000	15063000	16895000	29333000	24189000	28119000	8504600	9694700	10205000	5634800	5532700	5910100	12127000	11826000	13427000	7955900	7556300	8363200	9819600	13334000	11475000	12623000	13503000	11080000	14935000
73400	91559	85158	7729.6	29345	0	0	96915	146580	147260	47146	216510	59850	142370	70372	171370	119410	21907	0	0	0	75691	165290	182730	24034	0	0	0	0	41126	0	0	0	0	0	0	0	0	0	0	87600	94851	102850	128550	66603	0	0	0	0	0
2112500	1572100	1409000	0	0	0	0	0	0	0	0	0	0	0	0	0	0	0	0	0	186450	0	0	0	0	0	0	0	0	0	0	0	504970	640610	0	0	0	0	0	0	0	0	1067200	0	0	0	0	0	0	0
2174400	2600000	2018700	0	2203600	2534400	1990900	0	1602900	1964800	2280400	2221100	2307700	1185600	1355000	1453000	0	2483100	2707100	2474800	2399800	2298000	1564200	1529700	1428600	0	0	0	0	0	0	707370	605820	615930	1201100	1153900	1406800	2390800	2708800	3229600	0	0	3297000	0	3574100	0	2786900	2284800	2604900	3306500
0	9079200	0	9527000	10677000	0	10242000	0	0	5562700	10771000	0	9858300	0	0	0	0	0	12543000	0	0	0	3471900	6477600	0	0	0	0	5642100	0	0	0	0	0	6183200	5750400	0	0	0	0	13784000	11044000	9531000	0	0	19373000	0	0	0	0
225710	223760	268760	0	0	4803.2	0	78108	59039	66520	86166	73759	75078	86416	0	93245	4223.6	84848	91961	34373	33749	31250	35331	30744	39495	0	0	0	0	0	0	0	0	0	38499	48539	42502	20577	17234	23523	0	0	0	0	0	0	29288	30589	28802	0
3006500	2059700	1589800	400250	768520	4319000	0	1548200	1217600	1357200	3560600	2800800	3465400	873560	1730700	1124300	3684500	3024300	3363700	1220900	2659500	2472600	0	969830	0	57873	0	0	0	0	788490	1107200	1305800	554450	2540400	1616200	2263200	4928700	4559800	4094600	2958100	2755300	2901000	3334300	5392600	5089800	2996400	3335900	3889600	4449300
3798200	4247600	3436100	4485000	6297700	4665200	5863800	2344400	2431700	2410200	5714500	3865600	3564100	1066400	2602400	1987800	4725200	5003900	4565500	3458200	4515100	3133600	1587500	1011800	1006700	1840600	1819400	1658100	2126900	1631900	2164100	336130	0	0	2573900	1675300	2152500	3740100	812970	215860	3034200	2478300	3880500	2101600	4422900	0	2567500	2529100	2731900	4109100
3288200	3426500	2497700	0	0	0	0	1814100	1688600	1737200	5488300	0	0	1241500	2366100	1391300	0	0	0	0	0	0	1139700	968850	1139600	0	0	0	0	0	2077500	0	0	0	2256500	1872000	1904800	0	3802500	4595200	2501300	2652300	2785000	2347500	5371700	0	0	0	0	0
1675700	0	1302900	3372000	5733600	3787800	0	1593100	1531600	1677500	3340800	2487600	2619700	990500	1397500	1092400	2777600	2603000	2054300	1904500	1884800	1894600	922800	975530	767760	916480	757990	711860	1486200	1174200	1993100	789110	865690	0	1666700	1762200	0	2318800	2115100	3082200	1742200	1928700	1811400	1855900	2542300	2464100	2649400	2571400	2519700	3460400
3275500	1982600	1388400	0	0	0	0	0	1164000	1336800	2140200	1653900	1883200	0	1692200	1017300	1568400	183450	0	207020	517120	1429000	0	1004700	0	1925900	0	1461400	0	0	0	0	829170	1121600	2032400	660360	1599300	492740	2704100	0	4787500	0	3321300	4217900	3492800	3370800	3509300	3825600	0	3058500
12683000	13615000	12586000	4806700	4921600	4938000	6336800	2166000	5168700	5292100	7671600	10006000	6613000	2806500	4200300	3191900	5872400	7315800	5322800	5750100	6613300	5875800	3076600	2940500	3464600	1272400	842100	0	2931300	763050	933980	1378300	2179000	1464800	5082400	2893700	3860500	8733400	10705000	5934200	8571900	3542400	14942000	7950600	8223500	9447000	7746300	7833300	8146000	9255900
4952600	5218400	2873300	0	739480	0	21928000	7986700	6552100	7806700	16981000	4014800	6347600	4450200	5115200	3910700	6521700	6192900	6313600	8954900	9502500	7298300	3923600	3427800	4037600	10343000	4021700	4180100	1593600	1193000	1553200	1120500	2062200	0	1614100	1701100	1071100	5083900	5073300	6697500	2992200	6445700	7844200	10438000	5027700	7730000	5966000	6704700	4301600	7519200
2638300	2757000	2696600	0	5878700	6284400	6935900	1557800	3920500	3627500	3357600	2834500	2970200	2775600	2456700	2269600	1183600	1882700	1913100	3285400	3680900	4369800	3341400	2131600	2254900	712080	749200	0	955690	136100	1490800	796480	0	634720	1647800	830040	1314000	1911000	1904300	2370900	0	4602100	5387800	3181900	2098700	2916100	2228700	1688400	3215400	4636900
0	0	1100800	236860	0	0	333750	0	893840	0	0	649240	574240	0	1860700	0	0	0	0	2441900	0	1246600	0	0	0	0	115660	0	0	0	0	0	0	0	0	0	0	0	269730	0	0	2153300	0	2415100	0	0	0	0	0	1649100
65655	115300	75784	45434	30703	74524	138710	84557	130150	270740	134540	84059	0	117680	157980	94593	83912	78494	0	0	0	85099	246360	248050	214650	39249	50377	0	0	0	0	0	0	0	92301	171910	72176	58952	64936	56004	0	49047	34486	0	0	0	42833	0	0	0
0	0	0	0	0	51581	0	0	996260	990080	0	0	0	725480	1086400	860870	1548100	0	0	0	0	1878600	949460	960280	1192500	0	0	0	0	0	0	840920	0	871550	561130	640840	593090	306150	0	1390700	2160200	2647600	1364700	1568800	0	2695800	0	0	143970	471590
0	0	0	0	0	0	0	242510	207890	279230	442530	0	186990	58506	54918	0	297980	351410	0	0	0	317570	64318	164650	0	0	0	0	0	0	0	0	0	0	183090	215240	313660	179330	323030	307350	235970	177250	0	0	166290	197110	164630	0	169290	256450
2194300	2724400	1872400	5031200	4711200	3840500	6398000	2152900	2069900	1756200	7364400	3395600	3643100	585940	643040	558800	3760800	3901400	2635200	1899900	2371600	1678000	1553400	1217000	1254800	1043600	1247900	1043200	4540300	2446900	2993400	701430	370220	358680	1554700	1889600	1883400	1412500	1904100	3387500	2741000	1426700	1989000	3722000	5048500	3617900	2690600	1676300	3524100	4739600
4423900	3908600	3034800	268650	1160900	1046500	1107800	7453600	1870900	6140400	5507100	2373500	5062200	11154000	8377400	5982900	4697300	3924700	4580600	2090700	1656500	141640	7079500	5336100	1824600	2207000	482040	1520200	0	0	0	2010200	2850900	2394200	1105300	2330900	2484000	1923000	1192200	3694900	1979900	1990100	2823600	3343900	4294000	5702400	1148600	2782900	2735300	3672200
0	0	0	0	0	0	0	612320	461520	421090	648930	534490	767840	1052900	1219500	1131400	0	0	0	0	574010	0	816600	711080	746780	0	0	0	0	0	0	0	0	0	223660	0	150570	0	0	0	0	0	0	0	0	0	644650	887590	814860	0
237570	242400	267250	0	0	0	0	268440	419440	690620	116270	107270	140340	775120	285150	697080	182790	82202	0	0	56149	221530	841950	991930	796850	0	0	0	0	0	0	190700	0	0	271420	353660	98846	0	73404	121240	213270	225240	296840	195220	210220	234970	77703	0	49229	77989
4033900	1305500	2463500	29509000	35690000	28903000	0	3386300	2154100	2500600	96463	5430900	6694400	2206900	4734200	2505900	10313000	12773000	11877000	3908400	259580	4366900	2499600	2361400	2147600	4835300	7188000	3927400	75075	5559700	9326300	4745100	6049600	5284900	2663100	1994000	2712500	7982500	6572900	6758700	3129100	2868000	3583100	7463600	12017000	13028000	9870100	8850800	8792600	11774000
6363800	6792100	5557300	1628500	2162600	1405500	603590	20304000	12117000	12259000	1191300	2198300	1176200	456480	18978000	16035000	14961000	1567800	1728700	4912200	3366900	1907400	12566000	11562000	973550	1255800	990160	1081000	1382500	2608000	2360200	5592900	1365000	2247900	5716900	5210300	677980	8239300	8270400	7137200	20686000	17661000	12534000	9432700	11701000	10105000	869030	1157300	1087200	10593000
39189000	27056000	33319000	5031600	2481100	2871500	43393000	30694000	33297000	33578000	26927000	4161900	32776000	22488000	40449000	32103000	56416000	23290000	24863000	53141000	49383000	56658000	35856000	29511000	40348000	10253000	3895100	3521200	5000300	7101400	10070000	14757000	13914000	13601000	22438000	35799000	3034500	23645000	44844000	32151000	40242000	37998000	40301000	45583000	57923000	38113000	21514000	21022000	17693000	41233000
15985000	14572000	14587000	7998500	29767000	29822000	29324000	32926000	30355000	33904000	28459000	18497000	20760000	26467000	29977000	25470000	41458000	34921000	28274000	47790000	53273000	54486000	27875000	27309000	30389000	7782100	14531000	7673200	149410	4411200	39486	10207000	11516000	9030800	9924300	10273000	10528000	15145000	17866000	15327000	37374000	37399000	23608000	30721000	22977000	27943000	19887000	20158000	19781000	25017000
0	0	49372	0	0	0	0	533130	512500	483540	0	37396	218400	408200	423130	492080	326560	331500	357160	759610	0	67432	0	0	0	0	0	0	0	0	0	17458	0	122300	0	104650	81659	37070	39604	0	178770	0	0	293480	72334	0	50467	97496	62157	0
145850	153220	152230	140520	0	74204	100420	174070	480930	174910	179430	254990	301190	163970	165930	143970	550960	162660	112410	198200	0	232830	221680	194690	182070	66071	99872	122550	98324	82677	0	222300	111800	122100	56093	0	165760	0	163040	181950	0	142360	109200	398450	208270	337810	111270	154020	229390	145980
0	0	0	0	0	0	0	34120	0	0	0	0	59919	31586	61321	29691	75405	0	0	0	49460	45118	0	0	0	385470	0	336410	0	0	737540	334870	228230	348160	0	0	0	72354	0	0	0	48137	0	0	0	0	42206	0	0	0
3621600	3706600	3951100	6104700	8408200	5265700	6747500	3972600	3575000	3759300	5226000	3437900	4802700	1762900	3101100	2535600	4302500	2381100	2230300	4510300	3793900	4610400	1777800	2184800	2308100	1608000	1688700	639850	4168600	1109000	3002100	2908700	1714400	823690	5881200	6581900	8384400	6654800	7052600	7942200	1373200	5089900	1012300	3400100	3056800	2671600	3659600	1771000	4430600	2209800
0	0	481800	0	0	0	0	0	0	0	0	0	0	0	0	0	0	0	0	0	0	0	0	0	0	0	0	0	0	0	0	0	0	0	0	0	0	0	0	0	0	0	0	0	0	0	0	0	0	0
23848000	21289000	20938000	2900200	54590000	45633000	56061000	53199000	59760000	64902000	4772100	7107400	5598700	42070000	12731000	48767000	19357000	33177000	33762000	31578000	2194300	15953000	44315000	40091000	44187000	10038000	9434400	1824800	16476000	21500000	17738000	7834000	18251000	19804000	1867800	30236000	2076000	5700700	9770700	16740000	19314000	24195000	131390000	16230000	22082000	20697000	4480800	3813300	19943000	24792000
3707300	1209400	2266600	1428000	1343700	1356200	1853500	2846800	2073900	2486900	3344900	2037600	2042200	1724600	2580000	1704400	1096300	2374600	1912800	993560	1319400	2822100	1792900	2097200	2055700	2071800	2285400	1685500	2336300	1774800	1453300	850710	1548400	1493600	0	1423700	876960	1131800	0	0	935360	887410	912620	1501300	0	867040	1197700	1089900	872950	805710
191550	214560	168680	0	0	0	0	60906	399810	203360	88246	0	99742	438000	112470	186830	91062	0	0	90740	0	143500	516970	539580	456720	0	0	0	0	0	0	53938	0	10734	68332	170190	121340	96994	182310	165600	142290	235000	202660	95457	77514	169910	121110	98231	126810	94781
502530	646330	326960	241750	149090	343110	437310	422630	642890	763300	530040	345640	430250	623500	537950	576860	338700	301930	383390	204890	211560	470270	632890	690320	653210	229600	301400	170270	416360	357320	227990	376140	371920	327900	582550	711820	368800	345970	64170	95441	147230	142890	149900	217580	180050	154970	286380	347350	217640	336880
567560	586510	520080	159500	0	115240	280870	306030	924590	1064600	182070	130490	410750	1815100	605420	1742100	470970	103480	0	137720	180790	183760	1775200	1888700	1653300	0	138810	50179	0	0	28179	840670	109530	312320	594030	658320	466290	157210	218570	335260	858960	352530	647500	0	0	397110	139650	70026	0	0
27604	17216	0	88945	93381	94557	0	43216	60199	55621	37857	85896	96595	30097	99866	40806	160470	156180	123770	237460	130910	94048	29077	26937	43635	197000	110990	0	0	179010	0	0	0	0	156840	97268	119370	79008	59516	13441	54551	44207	3664.7	0	97055	83079	66398	71822	88503	53982
83818	47012	122040	284590	184490	597380	251800	1216800	944750	1087100	0	662360	991530	910040	1449300	1190900	979000	990690	1036500	2122100	1984400	778480	706270	746850	748520	503780	154690	424720	257570	191540	1032800	1318300	1241000	1368000	465550	689840	872730	473150	426760	344980	196940	193740	152420	337620	475960	418310	595400	670760	545680	338630
173940	190420	152820	0	0	0	0	190240	277270	239930	92359	97817	101930	240780	138080	238720	118560	116270	75949	60110	63660	104020	256400	234980	273790	0	0	0	0	0	0	183790	90994	111320	113710	153340	98709	92444	98441	116110	125780	134820	0	0	117180	124750	115570	0	91310	100700
0	0	0	0	0	0	0	0	0	0	0	0	0	0	0	0	0	0	0	0	0	0	0	0	0	0	0	103180000	0	0	0	0	54837000	0	0	0	0	0	0	0	0	0	0	0	0	0	0	0	0	0
0	1135800	0	881830	0	0	1231000	0	0	2207000	0	0	606460	1827900	1120200	1484300	0	0	278430	0	0	0	0	0	0	0	0	0	0	0	0	0	0	0	0	0	0	0	0	0	0	0	0	0	0	0	0	0	0	0
569680	357470	446980	296180	822120	622480	497530	2333900	2842100	2875200	2911800	1313500	4475800	1651500	2735000	1962400	1448000	757900	1392200	2877700	1775100	3103900	1010900	1109100	584750	0	59531	0	64390	41758	0	770350	490460	739470	200570	126660	339980	272390	473090	232430	823640	554550	529760	582960	1473600	1107400	553460	598970	596890	533110
273970	270510	248080	18920	33539	68583	91885	2631800	1018600	1627900	5446700	3952400	4025400	988190	444770	961450	253260	150160	127860	0	91190	249820	725900	835650	987280	120190	0	0	27932	54363	0	189140	0	0	207190	181170	1614300	89990	223740	93899	124770	243520	165400	160000	73921	335780	36816	68871	0	217580
2795200	3077000	2460900	3153400	3771400	4311200	3849000	819830	310240	495840	1123200	932960	841180	387550	833890	688070	709490	747200	522490	687780	801240	600630	440270	507730	621910	1237100	648460	683440	1780700	672500	1152400	505420	645640	404680	948240	443490	556830	1133400	2224900	1484100	1092500	2125800	906250	872880	2336800	875400	523420	636870	586980	2362200
3140000	3063700	2336300	1361600	1348000	1267200	1643400	3010100	5790700	6705600	2718200	1599800	2283400	6326800	2752500	5117600	2058600	1169000	2034000	1749700	1321100	2351400	5569500	6414600	5599800	1484000	1092000	1077100	2056400	1278600	1000200	1243000	1246900	1139500	2257100	2608300	1998100	1638800	821540	1491100	2566700	2011500	3892200	4028300	2061500	2456400	963340	1105400	765920	1080000
533430016	451700000	474640000	280129984	298640000	328080000	320180000	597049984	639640000	665420032	544099968	438280000	516430016	499460000	542249984	498800000	516790016	413600000	363750016	421740000	446380000	596510016	582129984	473360000	581100032	243010000	218560000	253780000	307340000	262190000	251330000	323870016	323640000	309340000	456520000	641320000	372620000	388060000	402600000	449680000	690630016	658990016	885100032	587289984	540160000	487110016	299420000	276640000	347020000	507880000
0	0	0	0	0	0	0	0	0	0	0	0	0	0	0	0	0	0	0	0	0	0	0	0	0	123670	0	65693	330250	0	0	361520	711350	550520	0	0	0	0	0	0	0	0	0	0	0	0	0	0	0	0
0	0	0	0	0	2490300	2485300	3058000	5409200	5833100	0	1577000	1633200	4802900	3069200	5025400	2613100	1785400	1605900	1378500	1996900	2156800	4597000	5277600	4588900	0	0	0	1985900	1759100	2009600	1899900	0	1059500	0	0	0	0	0	0	0	2816400	0	0	0	2397400	0	2244100	1840100	0
0	9197.8	28972	73930	55537	152750	136880	468640	455780	621790	550550	357390	416160	354820	983430	608180	94109	265900	262380	1210500	1210900	1278100	261030	86423	260400	35583	40274	124750	293040	135340	148500	158350	132020	226190	57519	53520	84188	25340	29737	51758	50427	43541	36788	43884	155310	150720	24719	62046	88795	35560
0	0	0	99224	89973	93824	0	0	0	0	0	0	279260	89839	193380	0	230470	0	0	259320	0	0	0	0	94011	0	91135	0	0	172590	185800	0	434040	0	1840300	1712500	1709100	0	127450	149840	114340	129370	67590	0	265110	0	0	0	0	236140
1506700	1530600	1897400	0	0	0	0	2131200	2499000	2996400	718000	0	0	2319200	1624700	1847000	0	0	0	0	0	0	2947900	2940400	2883000	0	0	0	0	0	0	0	0	0	1094000	1607000	0	0	0	423290	0	1999100	2128800	2746600	0	0	0	0	0	0
2762600	2765000	2330200	2628700	2428100	7386200	11453000	4738900	3573000	4027000	6741200	4952200	3594300	3546200	6297100	5217700	5982100	3381400	3870800	5869600	5437600	5060300	3190800	3203600	3836500	931730	1383000	392410	2859300	1546000	1904900	4254000	3327100	2627200	259230000	210590000	220210000	5404500	3655500	4770100	3357800	3424200	3143600	4677500	5272700	3425600	2250300	2917900	2503200	5506300
22660000	23483000	18182000	35251000	55837000	56223000	41157000	21274000	11686000	16956000	47639000	24485000	26504000	12135000	26433000	22360000	33158000	47480000	42753000	23813000	43086000	33108000	16998000	17114000	20925000	16542000	21713000	19117000	44721000	38270000	37432000	29300000	34713000	33637000	31484000	27841000	35205000	38721000	40891000	49821000	21173000	24027000	12762000	53376000	55423000	53018000	46909000	46554000	46219000	74126000
159090	135090	137370	0	0	0	0	277370	174910	0	215150	209790	197700	518960	491550	473020	242340	146630	137390	0	0	279240	280800	240830	346630	0	156720	111490	0	0	0	233050	169730	233130	260700	276560	0	0	0	0	266430	246600	421580	0	207560	225390	0	0	149730	127840
0	0	0	0	0	0	0	102190	0	0	0	0	0	0	0	0	0	63494	0	0	0	110360	160670	0	152100	0	0	0	0	0	0	427380	702360	0	0	0	80238	0	0	0	0	0	0	0	0	0	0	0	0	0
0	0	0	0	0	0	0	0	85615	116150	0	0	0	70989	167270	0	0	0	0	0	0	0	0	0	0	0	0	0	0	0	0	0	0	0	8140700	8827600	5519800	0	0	0	0	57493	0	0	0	0	0	0	0	0
48236	0	0	0	0	0	0	166270	459760	487310	1500500	245760	923530	0	39904	187740	212120	796530	850580	783840	1059000	595030	134390	0	345730	0	187740	0	0	380900	0	207100	0	0	2326900	3410400	2387400	444820	0	142600	0	212800	127190	273690	0	223830	566160	581650	466930	369350
0	0	0	0	138470	0	0	0	0	3720600	0	0	0	3584400	0	4861600	0	0	0	0	0	0	3351700	3578300	3707500	0	0	422170	492410	420100	379310	0	0	0	0	0	0	0	0	0	0	0	788950	0	0	0	0	0	0	0
1776600	1544100	1701400	0	414820	294280	567260	1356600	1765300	1657500	1190300	1122400	1127200	1310400	1872100	1721800	1191000	676610	601550	924890	553170	1226800	1218200	794010	700630	1459300	1384700	1287200	0	935030	1307500	976490	509030	968550	787810	454200	231580	340380	928340	496280	1108400	498330	1657700	656730	413110	0	551870	476010	392060	707100
NaN	NaN	NaN	NaN	NaN	NaN	NaN	NaN	NaN	NaN	NaN	NaN	NaN	NaN	NaN	NaN	NaN	NaN	NaN	NaN	NaN	NaN	NaN	NaN	NaN	NaN	NaN	NaN	NaN	NaN	NaN	NaN	NaN	NaN	NaN	NaN	NaN	NaN	NaN	NaN	NaN	NaN	NaN	NaN	NaN	NaN	NaN	NaN	NaN	NaN
NaN	NaN	NaN	NaN	NaN	NaN	NaN	NaN	NaN	NaN	NaN	NaN	NaN	NaN	NaN	NaN	NaN	NaN	NaN	NaN	NaN	NaN	NaN	NaN	NaN	NaN	NaN	NaN	NaN	NaN	NaN	NaN	NaN	NaN	NaN	NaN	NaN	NaN	NaN	NaN	NaN	NaN	NaN	NaN	NaN	NaN	NaN	NaN	NaN	NaN
5539100	4872600	5207300	0	0	0	0	1399700	178750	1430700	0	2115400	0	3024000	387900	241490	0	2432000	0	0	201400	2356100	2255400	0	2809700	0	0	0	0	1673800	0	0	0	0	0	0	0	0	0	3828800	0	0	0	3431100	0	3506700	0	0	0	0
0	0	56198	0	13976	0	0	701060	352270	482020	736270	485780	928930	316040	640810	524720	1464100	1660200	1275900	586120	1088700	701780	517880	581670	579740	51198	127650	53668	154740	123450	70374	198160	109880	95842	182620	145800	55914	0	105160	153200	195740	147880	103610	499730	938360	1036400	708910	461300	159000	399440
101640	56831	81588	180720	231780	155250	157160	210860	102940	183720	183960	361900	475010	171340	308540	253860	241020	213800	160360	348300	134080	171780	232630	242260	256820	54174	152470	129750	151420	213890	123330	282760	184250	283730	172440	120360	237980	406040	294400	115960	68545	199510	63372	49846	411650	380480	371240	87369	281570	392910
0	0	0	0	0	0	0	0	0	0	0	0	0	0	0	0	0	0	0	0	0	0	0	0	0	122290	67952	394710	621620	12652	229100	257840	845940	627830	0	0	0	0	0	0	0	0	0	0	0	0	0	0	0	0
0	0	0	0	0	0	0	0	0	0	0	0	0	0	0	0	0	0	0	0	0	0	0	0	0	0	0	0	0	0	0	0	0	0	0	0	0	0	0	0	0	0	0	0	564670	0	0	0	0	0
1911900	2377200	2348200	1059700	628830	1288500	968190	2458300	3063900	6858800	830330	1147900	1823400	2382800	1926300	2372400	2385700	991940	1473700	875690	776730	1677400	2617100	2864200	4226000	1106700	1085000	594960	893230	1245100	454350	1838600	443400	1157400	1072000	1461400	1268300	564870	367670	1212700	977670	1128500	1337800	2052100	1453100	1152600	389660	705100	246020	579940
169110	151410	128360	317410	271750	305660	401580	419120	347430	412530	881120	451240	453700	382700	601650	355430	344240	375100	263260	542760	519820	404750	176660	169240	252360	264080	0	0	429320	347090	0	0	0	0	116390	143820	0	283650	329670	0	0	138380	0	222850	0	0	203970	192750	0	0
458660	434810	411010	263730	172450	297900	385950	243790	215170	209860	389320	111980	302690	198470	397570	267490	403700	228600	230560	115870	142980	211150	238120	201550	171860	23026	118450	11506	63894	31720	43194	74373	173120	96709	148030	184340	96271	329660	316030	396450	346700	319190	354940	182650	272630	267640	155530	243000	212120	214890
12108	17940	27247	7944.8	40081	44643	31956	147610	541860	582120	256320	211860	97562	486990	532020	512780	134440	128430	140590	9417	247680	378390	396920	256470	327990	213030	86438	95747	301430	201980	73215	428170	328980	192640	216470	219040	122470	37472	31958	0	0	0	54326	90011	212470	130660	124910	104900	96580	10363
0	0	0	0	0	0	0	0	0	0	0	0	0	0	0	0	0	0	0	0	0	0	0	0	0	0	0	0	0	0	0	0	0	0	0	0	0	0	0	0	0	0	0	0	0	0	0	0	0	0
112080	34559	110620	0	34318	0	0	747330	553520	571750	224650	211070	130260	281090	632990	303980	192850	72056	152950	438710	409640	409810	207160	247400	250210	0	0	0	0	0	100160	117210	155190	57588	192230	78147	34662	52331	0	83374	42934	48622	114690	200740	342970	216980	87962	186510	51447	0
303090	393520	392780	31044	54418	75404	68311	307030	982690	913550	200390	149770	243790	900710	494460	841780	232850	133870	199660	137420	253620	374270	1210100	1317700	981330	0	0	0	0	0	0	265670	201470	0	221820	553320	153610	17416	34892	210240	571310	473810	717570	485760	134720	466140	41458	103400	176260	125810
817210	844230	668460	0	153120	389380	229020	846630	1113800	1177800	155250	0	223980	1304700	343110	1220600	0	222070	0	179440	0	644370	1280100	1290500	1177000	0	0	0	211090	0	0	364770	221630	0	325280	582070	221490	217210	67589	127860	46618	341680	500820	371890	0	0	203920	0	0	0
588370	590450	480500	199970	161100	178580	278540	580390	1064700	1103300	382370	354240	390130	1139000	670240	998360	512400	307660	297180	289900	366970	567160	1223100	1489700	1010600	337250	320610	264460	193530	190940	190860	311870	325460	311520	522750	538370	434950	314580	298400	366570	469360	551850	682270	859210	669200	505530	296260	382480	247620	327210
402320	482800	443910	0	0	0	0	352880	257020	613620	245630	281460	80728	319600	317980	594430	551040	0	0	0	0	308070	333540	589040	575050	0	0	0	0	0	0	500620	302440	188930	262310	412480	277460	0	295090	305210	0	161130	459150	400310	347910	36018	0	0	0	37454
1178400	822970	648040	646220	488270	511820	1056400	495580	2025700	943660	1130300	368540	442170	2218800	596130	578730	734760	1203000	515150	363220	835270	1142800	2382500	2181500	716130	0	189450	205730	214490	736130	0	906250	782370	0	0	0	0	1084600	917990	724310	432390	548070	1393600	1429600	523070	638270	405760	593990	0	0
330980	369530	273690	915360	0	756180	794450	872660	703000	450650	1299900	942140	1010200	321480	865960	661950	575610	743140	494300	1355800	1537500	1156300	165190	200430	284400	597910	543790	622570	179050	376460	258680	957720	924590	1091300	5900200	5023800	5344700	478820	255980	628570	218790	267120	192680	487690	501270	533260	353110	87900	715230	824910
0	0	0	0	0	0	0	0	0	0	0	0	0	0	0	0	0	407090	0	1850800	1816400	461450	0	0	0	0	0	0	560780	0	0	0	0	0	0	0	0	0	0	0	0	0	0	0	0	0	0	0	0	0
0	0	0	0	0	0	0	0	93405	120830	0	115710	127710	0	0	98034	296440	278090	336930	249170	338400	239800	223790	210270	264840	0	0	0	0	0	0	611540	665440	1152300	258340	258800	299580	0	0	59569	0	0	0	0	0	0	0	0	0	0
0	0	0	0	0	0	0	0	88678	0	0	0	0	0	0	0	93035	0	0	0	0	0	0	187970	0	0	0	0	0	0	0	0	0	0	0	0	0	0	0	0	0	0	0	0	0	0	0	0	0	0
77679	69849	103900	18319	0	0	0	87849	161370	247010	50608	0	0	103500	0	118420	38492	0	0	0	18537	41530	0	147360	0	14888	9982	0	0	0	0	22292	0	0	0	0	0	0	0	0	0	0	0	0	25722	0	0	0	0	0
1646200	868250	1888600	1085600	1752400	1102800	1381500	4564300	3569500	3901800	6784100	4959700	0	8536100	12033000	8553700	2000100	0	0	17209000	16163000	14614000	2293000	5724000	3880800	0	0	0	0	0	1891900	3797000	5869000	6216600	1512700	520760	1239800	2031200	1799800	0	1203800	1438600	832020	905430	1705700	1043400	2570100	1465200	1307200	0
0	1397100	0	0	0	1912800	0	2166600	3625100	1524700	5066200	2990700	5045100	4476500	5398500	3678700	0	4134200	5398700	9938500	7288400	6253900	0	4074600	1960900	1901000	1513600	0	0	0	817830	1063800	0	0	3699800	0	3891400	0	0	2455300	2923200	0	0	2856100	3656900	5005600	2510100	4561000	0	2737000
7644200	10189000	8276600	4436000	3820500	5765000	4631600	4742500	12709000	12166000	6819700	5424000	3772800	10316000	8737300	11462000	7789300	4951700	5309500	3945000	5622600	6959100	12167000	14658000	12605000	3129100	2557600	2327800	3976100	2912600	1850000	5974800	4498200	4153500	8765500	7699700	8216400	4322800	5025100	5686500	3591000	4405100	8327000	8904100	6061700	5782900	4919100	4992500	5082200	5430300
5871200	241190	4664200	8728700	7858500	8119400	179710	4808400	1818600	1957400	775550	8665200	7501300	1158600	6315600	1984200	173040000	158610000	127170000	79859000	107950000	77596000	39921000	36428000	41311000	46752000	46645000	40110000	12895000	61272000	73215000	59368000	65451000	90174000	4000800	3473900	7792900	11182000	11308000	5816100	4095900	3109400	1046000	60613000	185520000	173070000	129880000	129190000	135730000	88619000
938600	1205500	712080	332110	206470	377190	220290	971760	1440700	1594800	866750	333230	927250	964900	1136800	1521200	1261600	721550	790710	141640	82788	225370	1330000	1681100	1256100	160210	0	109500	340200	0	167250	245240	423540	429880	1269600	1185500	841330	156740	737330	647080	756870	679630	982020	1129100	799790	745820	196610	189670	461310	226390
318150	283590	185150	0	0	0	0	219190	294940	259990	0	221670	86062	76380	235010	0	226620	83344	0	102870	0	104550	0	138600	202370	0	0	0	0	0	0	0	150220	125520	2584500	2113000	2327200	0	0	0	116520	116040	0	0	0	0	0	0	0	183770
0	0	0	0	0	0	0	0	0	0	0	0	0	0	0	0	0	0	0	0	0	0	0	0	0	1289600	1060500	1050600	0	2493900	2171800	736010	861590	879390	0	0	0	0	0	0	0	0	0	0	0	0	0	0	0	0
1472600064	1738599936	1593500032	2121200000	1897699968	1899299968	1071200000	970710016	1167800064	1287900032	1413900032	1102899968	1632800000	811840000	1594200064	1498099968	2037100032	1907100032	1661500032	1291600000	1382200064	1655200000	1136999936	922300032	1263600000	632729984	584320000	596380032	716590016	608270016	702940032	663889984	497969984	576760000	1409699968	1359100032	1357799936	1480000000	1282000000	1433299968	1764700032	1599299968	1553799936	1560999936	1586300032	1473100032	1223900032	1213200000	1094300032	1617500032
9073100	2676100	4752500	11799000	3571400	11692000	12529000	5040700	3635100	7787600	5777300	16454000	11998000	2486500	8414500	2966200	4887700	6338900	9292000	10511000	2602400	9489600	6074300	6168900	8402100	1092100	895440	852510	1993300	2448500	1888400	2718500	423400	521450	2670500	2922600	7791200	2274700	4315100	2020900	6902400	6152100	9285900	12000000	14045000	10190000	2261700	8386000	8397200	2191300
81377000	56289000	52440000	104090000	159320000	127640000	112470000	54575000	41721000	46253000	75961000	71577000	83002000	24891000	43833000	29038000	95659000	81721000	79544000	60684000	65679000	55852000	31465000	32599000	36883000	48212000	46443000	42953000	49428000	54184000	86454000	28695000	28780000	27041000	43163000	52216000	44947000	106860000	97943000	102220000	88428000	88255000	88727000	89496000	108570000	94659000	80215000	81279000	72836000	88860000
1502300	1997700	14426000	0	717800	1762700	0	2370600	6279700	6965900	1648900	4342000	1672500	9272100	9508700	14288000	1709100	1420500	1798400	726540	0	37277	11635000	3318700	3826800	0	0	0	0	0	893490	0	0	0	1261200	990560	1674400	0	36633	0	1649800	1969500	2745000	0	0	0	0	0	0	785030
4551200	2623900	3738300	691680	412350	535760	4763900	2828000	2239100	2350400	686650	2555700	2488300	3907200	6558600	4447500	9017500	2948300	3509100	1720700	741030	1397100	1865200	1714800	1672300	215330	136520	187270	0	0	361690	1112800	591990	1029600	7782200	6879400	7633600	3245300	3398100	2238200	5335600	4041500	2719400	7020700	7277700	10022000	3844500	5337100	3858800	7459800
11729000	6041900	10479000	149840	269900	137150	20751000	283080000	231570000	253870000	174740000	120120000	143170000	213320000	327449984	240090000	190390000	114480000	35335000	78247000	83752000	138000000	133850000	139690000	167220000	43517000	41046000	36129000	69636000	72539000	728730	69310000	64488000	65228000	40878000	39355000	32054000	47059000	59883000	72960000	32463000	32090000	31300000	45205000	48028000	56392000	30136000	28160000	27750000	41229000
0	0	0	0	42811000	44426000	46214000	0	0	0	0	0	0	0	0	0	0	35090000	36675000	0	0	0	0	0	0	0	0	0	0	34913000	0	0	0	0	0	0	0	44827000	47940000	52657000	0	0	0	0	47898000	0	0	41969000	45790000	52092000
63304000	77913000	77702000	98192000	89229000	80699000	98970000	43212000	53555000	51919000	59398000	48529000	52397000	29056000	43511000	32955000	63778000	49315000	44941000	45861000	50820000	70288000	38181000	44817000	52571000	23099000	19559000	23700000	45756000	39870000	47118000	13513000	15945000	15390000	38528000	46335000	34082000	53609000	53689000	59748000	84663000	86874000	92418000	87397000	66066000	81970000	52128000	49614000	53881000	49281000
1643100	998240	1389300	0	95729	57755	60505	4354600	2769700	2612800	2263100	5713200	5355300	1377200	2548500	2092700	2138400	67029	1711200	3160800	5663700	4633500	512950	2053500	3193900	14870	545810	473400	981650	86432	629380	262020	543370	638190	2708400	3201300	3168900	301920	70456	207420	7088200	6887000	6370200	2060700	5359200	3815700	2415900	1597800	5340900	4358200
0	0	0	0	76331	42430	79391	112090	84772	97429	163760	70558	95714	75133	155480	86454	58915	69312	475000	369950	534210	183380	66877	42149	160280	0	0	177990	54162	64608	0	197850	0	303470	249570	116570	307910	0	0	30518	0	0	0	62092	76752	62082	67298	38793	0	0
0	9023.4	0	120130	130200	91236	15281	768370	319220	560670	378320	329070	514030	306070	460420	317060	319410	398740	413310	1592400	1316400	961930	246810	307030	287360	39062	40915	40137	92838	103090	492310	226060	326640	369990	128300	108940	106020	95979	87143	99722	166990	150010	116800	225430	343870	355690	188640	147790	206750	310710
488630	191030	234000	864990	657400	603790	944540	3575800	2800500	2975600	3495700	2092400	2724500	2761800	3363400	3330900	2141100	2212600	2243100	4466600	4972100	6532100	1561900	1847800	1635500	803840	1440700	680620	183920	1511100	1073100	3059100	1239800	3278900	901770	515860	827470	500220	576550	700150	505200	605680	258160	1127800	1066100	1002400	879900	1124700	870570	1473500
2232200	1918600	2337500	1450200	4548100	4178100	4005200	8633000	7964400	9624000	9772100	6824800	7817600	6841000	10584000	7439600	8623200	7645000	7800700	19044000	20593000	20570000	5336800	4835200	6241800	2420300	1750500	1824800	3845400	3653300	3928000	4170500	4308900	4940400	4711200	4532100	4670600	3434700	2089700	2070100	2874500	2715400	2782900	4462200	4269000	4540600	3111900	3878400	3663300	6021800
1853700	1668400	2045300	3483000	5003800	5271800	2558400	15458000	15055000	16189000	13230000	14541000	14238000	13659000	22757000	17677000	7290800	7020000	7262300	19846000	20304000	25051000	7921100	8591700	9802100	2469900	2980500	3156500	2640300	3428800	5789100	9422800	7757700	12261000	1535600	1345100	1485200	2864500	3043300	3336900	2343400	2090300	1962300	3520700	3772600	3891800	4197500	3255100	3500300	5589400
12212	0	13098	18736	35471	0	20123	56556	37442	104090	131070	77113	82526	92199	270410	162820	101800	24029	56570	110670	148310	290730	61846	36112	14399	36894	30668	0	53076	50274	7625.6	69177	18454	81128	0	29552	0	25219	0	0	0	0	0	0	0	84981	55126	0	0	25339
180420	66870	194680	99650	471970	677440	579660	2810200	2925500	4365200	86268	178640	88183	2972700	4217200	3622100	65561	229810	61651	116670	682550	169910	136530	199390	274410	87361	38432	0	71058	162050	138480	141880	0	0	562390	3242800	281850	57479	158640	240230	1137700	1890000	1087600	168040	250420	215850	244800	478180	330660	58223
140160000	136990000	104550000	221230000	228490000	238130000	274440000	101130000	85133000	95984000	213670000	140020000	155790000	49649000	77726000	52131000	170600000	148580000	128010000	95994000	111090000	137140000	51306000	67139000	61451000	67857000	72217000	58089000	119720000	90257000	124460000	37170000	57855000	61679000	75166000	68703000	60275000	199650000	173740000	212140000	146830000	142440000	125510000	186740000	190880000	186880000	144780000	132820000	142360000	190570000
2965900	3177900	3115400	0	3013600	2920700	2834200	0	3373500	3767200	2560800	2288200	2245400	2325400	1719600	2143700	0	1988900	0	1807900	2122600	2092100	2714400	2688100	3113000	0	921860	0	1352200	0	0	712560	681550	508000	1400600	1819100	1303300	2059500	2529900	2118000	0	3045500	5676100	0	3195600	0	1940600	1671900	2013200	2655600
2254600	4890100	1444200	0	0	0	3164200	1688700	3025900	3752800	3203800	3008700	2491500	806960	2382600	428430	2492800	1583000	2888100	0	0	2731800	2184300	2049800	1947900	728040	603840	0	0	0	373610	1545200	793450	513630	2596900	1292100	1234200	0	2220800	3370600	2324500	2256400	1423100	3215400	3815400	9302300	341130	0	3228900	0
18137000	18470000	13157000	68375000	65156000	66692000	90551000	12917000	9857400	10347000	41844000	20319000	25461000	6499400	11964000	7775100	24143000	36495000	34771000	26871000	32520000	18701000	7967300	9611400	8734600	26479000	21942000	20274000	46755000	41154000	31681000	12236000	12636000	13423000	19902000	14707000	22122000	32251000	29923000	40894000	20072000	22829000	19742000	26660000	28608000	28015000	32234000	30091000	25143000	32477000
35319000	29527000	31230000	17656000	2446000	2568900	2035400	42784000	32901000	31559000	32235000	28728000	29665000	17436000	20477000	17991000	35008000	26345000	27844000	24164000	30294000	35824000	22336000	23345000	27351000	718270	495500	577270	43056000	41047000	38958000	18630000	18301000	20063000	26866000	28212000	31687000	36858000	30970000	38150000	37894000	36973000	37184000	48265000	38499000	50844000	29000000	29913000	30800000	36883000
21867000	20296000	0	0	0	0	18226000	27718000	23088000	24668000	17541000	14958000	19977000	13215000	21384000	15955000	26698000	289440	466300	263290	14984000	24770000	19484000	18647000	23740000	0	0	0	0	0	0	10072000	9045300	8242100	8699600	484210	8560500	29599000	25440000	34507000	21766000	20874000	25116000	27055000	23753000	26542000	21934000	21535000	0	21973000
6018300	4405700	4616200	657940	1078000	0	1187500	6542100	5184300	5064800	416840	4477100	4950400	2440400	2926000	2463500	4588400	5195500	5304900	629220	376170	6246900	2463400	2582000	2752400	6297800	282930	6140500	0	0	0	2439900	2641800	2829100	1807300	1504600	1627100	818990	4089400	6080300	6985200	5014400	5811100	8057500	6269500	6576300	3922700	5198800	832890	6104700
2949800	2811000	2200200	0	0	0	0	3998700	5340300	4401100	0	24763000	5126500	1749700	2172800	3143900	5975800	2788900	0	2719800	2782200	3660300	1090800	3064700	4434900	0	0	0	0	0	0	1815800	0	0	3236200	8570000	7337100	590150	2413600	2971600	5088100	4718900	2287600	12989000	5878200	5861200	2090500	7582600	4748000	4119400
6045800	6654600	6387500	0	293200	0	0	6563700	6147400	5752300	0	0	5981800	2393400	4868600	3961500	0	0	6173300	351470	0	6146000	3677900	2644600	4386200	0	0	0	0	0	4031400	0	3283500	2423700	0	3960700	4066700	6544800	5893600	7057100	6571400	5940600	5428700	7324100	8009800	7814900	0	0	7351800	7760800
94539000	74655000	60365000	1803700	10667000	107810000	11840000	76655000	41529000	44703000	69372000	55868000	77219000	16162000	44783000	32070000	66815000	13217000	14962000	1112400	0	70620000	8817400	36395000	36500000	1820000	1593800	0	0	0	1954600	25896000	0	26022000	24805000	22014000	7029900	84631000	79066000	83144000	88872000	88827000	74341000	84300000	99066000	80327000	62833000	60864000	3420300	91477000
934980	891740	3762500	17840000	12248000	15881000	10526000	837200	0	0	472520	884580	918980	2204800	2154200	285120	344150	1005300	1123800	5275200	6463100	590180	3397300	2840800	3439700	3244500	8565700	9381900	9936400	11595000	13118000	2427000	2908600	3016400	0	0	1365500	6096900	4433600	6048700	9202100	9083700	7984900	2152200	5685800	6908600	5593300	388080	6691000	9658600
312650	0	701070	12488000	23087000	16018000	0	434380	2347000	2753800	0	9543700	1167100	1693700	503880	2293000	1409000	769850	1382000	1657100	1086100	1028300	1863100	2587900	2370900	5229200	5706100	4392100	0	6202200	18809000	3437100	388740	5807700	904730	3821000	930680	14008000	11664000	2534100	606360	456890	1421200	4892100	10554000	11178000	11286000	9916400	8186200	206850
10252000	11360000	7659000	30307000	25149000	33056000	32911000	6971600	5307400	6013100	22956000	3413100	16247000	3421600	7098500	4579100	15774000	17890000	13889000	8583800	13153000	11072000	3814700	4104000	4038900	6709900	7421400	8514900	3048300	10501000	18635000	1213200	6129100	4320600	9730800	7496400	8735600	16094000	3566900	20878000	9287000	8087300	1599200	10171000	15584000	15205000	10008000	13130000	14877000	3876700
17778000	32155000	33953000	19502000	846720	15597000	22395000	10266000	7794300	27242000	25487000	15761000	20569000	12139000	9795500	13847000	19072000	1284100	14273000	546060	611380	18508000	12192000	10853000	14601000	558090	383190	509440	538000	493760	451920	350700	1324000	394920	9734000	19502000	8135200	22377000	21897000	27317000	16667000	45756000	42874000	36734000	18015000	24269000	12595000	11368000	13408000	18846000
557350	536480	638800	0	0	0	0	451420	0	0	1560400	1002100	731580	0	0	102560	0	0	0	996880	0	566470	0	0	0	0	0	0	0	0	0	0	0	0	0	0	0	0	1226300	1445400	369650	739460	0	822430	1361000	2493600	0	0	0	899990
28401000	26763000	27512000	238900	19735000	28942000	25727000	18211000	4779800	22722000	19386000	21403000	25265000	9896500	14280000	10769000	20323000	17714000	15193000	14759000	14929000	25271000	10575000	11980000	14138000	0	0	265830	0	595300	439710	9619900	7125800	9890300	1618200	4211600	3753700	2078600	1951400	0	44296000	37152000	37487000	26975000	22980000	28002000	408490	0	0	4658600
9367200	9592900	7389100	4865300	4348900	13393000	20098000	5372400	3723000	3927700	11338000	6321100	8502100	2117800	3916800	3470300	6705800	6397500	5233700	4934900	6362200	5743900	2024600	2934500	2730500	2713400	3092600	3219600	3640100	3761300	1114100	2600600	1840700	1766700	5017100	4342000	4473800	11162000	8625800	9567700	7444700	7916000	8414900	7963100	10233000	7758900	6805800	8514300	8008100	14688000
289320000	286870016	253080000	187550000	216300000	375240000	270920000	13810000	223980000	251610000	216950000	308700000	217240000	110490000	198210000	182140000	340800000	230520000	225290000	255820000	295200000	280070016	167770000	167490000	198790000	94091000	17089000	28134000	109210000	121080000	105320000	104300000	64496000	59309000	129050000	276940000	183890000	182230000	194880000	354390016	587840000	569280000	557449984	559249984	533040000	626019968	357020000	284360000	316720000	272740000
629670016	638040000	649100032	858670016	806769984	920140032	505620000	463350016	402870016	386950016	926060032	775830016	724089984	199370000	411790016	329710016	867379968	537049984	591870016	493740000	713169984	630590016	281540000	266430000	349600000	310100000	277950016	274300000	510969984	297710016	457430016	302920000	318340000	296889984	474929984	495649984	433289984	605729984	730310016	751630016	954710016	993849984	1012200000	737929984	765449984	991830016	838889984	586480000	550300032	626230016
99898000	80318000	93138000	56649000	62919000	54664000	60136000	83496000	58891000	73646000	79427000	98577000	102060000	47958000	85555000	64398000	109300000	87862000	82339000	60944000	65044000	95291000	58230000	56094000	71320000	36372000	39142000	17604000	42019000	23767000	18372000	19398000	29801000	20811000	39426000	38765000	51064000	94727000	89485000	106700000	55022000	62620000	46616000	138100000	146220000	145870000	87569000	106200000	101190000	128320000
620460032	585000000	505510016	534400000	536240000	525820000	519200000	390600000	333060000	372700000	572110016	450169984	435740000	256510000	430740000	326569984	466510016	343449984	356150016	348800000	344569984	417670016	324320000	326209984	373920000	298940000	228350000	227860000	497660000	337729984	362169984	297520000	339460000	230100000	323760000	320160000	357380000	425230016	386860000	427670016	479070016	470249984	462240000	475160000	523990016	510790016	376910016	329520000	322840000	451409984
48528000	39972000	37909000	125850000	120170000	114180000	53649000	23954000	35269000	35080000	72457000	70752000	54440000	13723000	21742000	35772000	73946000	84205000	89379000	50688000	84191000	57307000	30734000	29798000	38001000	50561000	46814000	43113000	67896000	78903000	79645000	16610000	39065000	44169000	30384000	32494000	39431000	59171000	50268000	61761000	37343000	42121000	33522000	77889000	82596000	80156000	67049000	72560000	74553000	75992000
303760000	327920000	666249984	292380000	355750016	396260000	500080000	184570000	187330000	203750000	476820000	398100000	302540000	108390000	208010000	136920000	505649984	517400000	436500000	794019968	533820000	497929984	208510000	195420000	597640000	2606599936	2310899968	2526299904	2018099968	1873100032	1964700032	1905400064	1970099968	1685100032	414680000	432220000	322360000	304169984	252880000	343529984	191580000	292800000	259980000	823849984	706289984	658120000	674449984	677169984	668030016	600449984
3615300	3463000	3216600	4460100	6353300	5076500	5315600	5146500	5591600	6698000	7817100	8910000	5449300	5490600	6183300	6953800	6712300	4569000	4393600	4051600	6083600	7812800	5711800	5493600	6829200	1110200	984310	930920	3964800	1893100	3963100	5009600	4686800	5118400	332680000	359140000	321889984	3287400	3940600	5036000	3901900	5370800	5759100	6231000	6411100	7536900	3215700	5530500	4957900	5909100
2935000	2721700	2541200	5952700	5925500	7352600	2922600	5491200	5473800	5568800	7826500	6376300	8280800	4627500	6138600	4941700	4703600	3892800	4573800	5584700	5678100	5296500	3347500	2128500	5307400	1786500	1818000	1025600	3899800	2022500	1859200	1835100	1564900	1603700	286030016	265360000	246870000	8548200	4636400	5867900	3154100	4671600	3424500	3819400	4532600	4763900	1167400	3334200	4110700	5618600
194130	252720	204870	317480	322790	305680	384720	1060900	622410	952020	1546000	868820	1151600	978150	1493400	1202600	486670	425780	534240	602120	888990	883110	522100	443430	525450	169840	0	0	0	0	155270	430120	446090	500840	427750	272690	402350	565180	465350	492140	440440	361450	409070	230390	344780	389660	269270	0	256640	574240
1544200	1495900	1397400	157600	416520	524990	444720	5773500	4071100	4396800	5067000	3868800	3961800	3778000	6585700	5049600	1069700	1400100	1034000	2089500	2469900	3215600	2058700	1922000	2462100	444270	468150	443920	239640	452100	249510	537780	986350	973360	769410	1488300	1072600	518560	507860	694890	1238800	1461500	1458600	943080	1235000	163900	415720	426360	640640	1280400
94425	126310	97147	343150	362230	420860	165390	0	281660	274230	243100	293270	79833	423850	339680	625730	38480	0	86449	0	0	299970	0	153610	21959	72752	88747	98242	0	51421	0	118320	129460	35106	514180	570480	525190	0	0	35329	24923	147430	120570	115640	0	130430	0	0	0	0
268550	293640	373220	848400	813540	962300	0	965410	825590	626370	956600	1352100	1450100	410080	1140200	627070	24487000	22869000	19948000	12068000	18427000	9630400	4173600	6196500	6485700	652030016	559769984	939960000	352420000	1111000064	749299968	1077200000	1125400064	659180032	27039000	18540000	14562000	7503500	5708400	8066700	4352000	3485900	3629900	5497400	21015000	18520000	14200000	11845000	13570000	13747000
52916	69409	65634	191220	307450	291340	137700	456650	207370	251770	396170	249240	422600	243020	531460	359980	293740	208550	140630	521030	755520	489080	266780	341280	204090	43511	123790	25102	50466	144780	200700	349080	454730	365810	667600	522320	538420	164040	172210	141830	52161	30798	91733	157250	188420	208010	168900	150440	139870	307370
622520	555330	523300	218830	1321800	691470	1118400	1738700	2952100	3182900	2373000	2262100	1793900	1799000	3267000	1437100	1520100	1009700	794180	2376500	3601600	4837300	820100	761840	2120700	388640	482090	493440	1152700	1017100	790460	1904700	1308100	1418200	1437100	2743200	1178200	460810	462080	569640	280550	622650	625820	460610	710620	1137500	492460	838140	298390	857610
0	0	0	0	187080	143600	0	783510	930520	1118300	1188200	846370	603170	605400	564000	823970	1172200	1223200	632280	330430	766240	810830	537240	615020	406560	161740	184520	160020	282170	333670	295920	250810	241550	186630	111100	0	139390	111660	210130	385970	142380	255300	604770	511040	638020	787320	595260	102040	560870	383510
8116900	8571500	9652900	0	2353700	2581400	2458200	13736000	5803600	7605800	9134100	12500000	12603000	1845200	5493500	2565800	9583600	2250700	2163500	2584300	3012400	9566000	1128900	1136600	3597000	16697000	19095000	17924000	15091000	15791000	16970000	3051400	21300000	20242000	6261300	3275800	9718900	10853000	11584000	10456000	14625000	16058000	5321400	10297000	5861100	7073000	8975100	8866800	8664000	9302800
484850	700840	732700	1129900	887810	667790	1203400	11559000	12919000	14640000	11624000	6151000	6280300	10306000	12836000	13063000	16417000	12645000	11992000	12720000	18285000	27364000	10426000	9688600	11761000	590550	571900	544740	1821800	1201800	2463100	3067500	2874700	3228400	1522600	1876200	1169900	1445100	1643800	1804800	2682600	4054800	4004300	9656800	14134000	9038400	3674900	5975000	4639500	5383600
126530	126160	222670	299130	339900	291040	232490	4774300	3447400	3661900	2462700	742950	2155100	2525300	3376200	3234900	2696500	1646600	3005800	5228800	2893100	5599200	2258900	2517900	2664600	316750	326330	446170	439330	321690	544790	473290	1418400	794800	1585500	1621800	1797700	216830	294220	402100	550240	1227300	1373900	1950800	2827900	3195900	742760	1316900	795490	1486800
18988	0	0	86561	163800	176430	67237	322960	221960	260990	0	0	34176	395980	1108700	732160	0	0	16160	25159	22254	30059	31367	30136	85508	42381	109090	67911	0	0	0	79853	63545	54087	151650	333760	176310	98614	48184	59891	1118600	1257700	637110	88532	85865	108640	82984	144500	95732	0
25776000	29849000	31191000	12581000	20745000	18791000	12581000	41863000	29175000	32937000	43348000	26886000	47253000	16677000	21617000	19039000	96824000	71371000	51421000	48095000	51071000	98769000	77775000	75350000	87241000	5741000	5118300	5900600	4155600	5912000	6414100	24030000	34266000	38055000	24811000	27925000	27879000	31153000	31898000	24734000	52339000	58736000	46749000	54221000	75754000	52897000	29557000	39214000	39277000	41202000
765400	781530	677010	34872	363220	632120	726570	2251200	1145600	1523700	1271500	854850	1485400	920230	1898300	1072800	1619300	1690000	993080	1564100	1203200	684170	1264300	1273900	1665000	335920	277270	501190	709650	211630	646730	468730	270290	953330	24820000	27209000	25024000	475730	404090	880590	1973300	625190	919980	1346100	941510	331570	1052600	950320	1081800	1026500
52325000	46357000	47441000	50012000	42916000	52487000	52483000	47755000	49651000	52233000	63757000	63948000	62044000	49368000	68878000	60539000	82010000	78186000	78620000	49568000	40524000	46273000	46318000	48493000	55585000	16236000	17288000	16390000	23663000	21579000	21748000	19613000	16751000	18933000	45532000	50011000	45957000	67957000	67876000	74018000	60169000	64409000	58226000	73868000	86934000	80464000	81141000	76867000	74908000	97075000
NaN	NaN	NaN	NaN	NaN	NaN	NaN	NaN	NaN	NaN	NaN	NaN	NaN	NaN	NaN	NaN	NaN	NaN	NaN	NaN	NaN	NaN	NaN	NaN	NaN	NaN	NaN	NaN	NaN	NaN	NaN	NaN	NaN	NaN	NaN	NaN	NaN	NaN	NaN	NaN	NaN	NaN	NaN	NaN	NaN	NaN	NaN	NaN	NaN	NaN
NaN	NaN	NaN	NaN	NaN	NaN	NaN	NaN	NaN	NaN	NaN	NaN	NaN	NaN	NaN	NaN	NaN	NaN	NaN	NaN	NaN	NaN	NaN	NaN	NaN	NaN	NaN	NaN	NaN	NaN	NaN	NaN	NaN	NaN	NaN	NaN	NaN	NaN	NaN	NaN	NaN	NaN	NaN	NaN	NaN	NaN	NaN	NaN	NaN	NaN
NaN	NaN	NaN	NaN	NaN	NaN	NaN	NaN	NaN	NaN	NaN	NaN	NaN	NaN	NaN	NaN	NaN	NaN	NaN	NaN	NaN	NaN	NaN	NaN	NaN	NaN	NaN	NaN	NaN	NaN	NaN	NaN	NaN	NaN	NaN	NaN	NaN	NaN	NaN	NaN	NaN	NaN	NaN	NaN	NaN	NaN	NaN	NaN	NaN	NaN
1799400	2081800	2004000	368950	1342000	2688900	529770	1236200	698230	2951300	1796600	1265200	1440300	845040	1868300	1585000	364290	232420	288380	0	194680	467270	541330	67218	683680	0	0	0	702900	0	0	211550	503840	426030	790940	619990	1214500	814160	1936100	1666500	3726600	4529100	2831300	393390	1698300	584200	678020	404210	643180	198390
16285000	12112000	14687000	4033100	5943800	6109000	4766600	13218000	8459100	10231000	2673000	6919100	6178600	4596800	10303000	5956900	8371400	7879900	7976000	5984300	4567500	15504000	6736300	5725400	6452400	2370600	410190	2955800	2603800	734730	5452700	8758300	9599100	10763000	11013000	10993000	9899000	9628400	8503400	6866700	24566000	22730000	21035000	18140000	22798000	27146000	7361200	14568000	7988400	22898000
0	64604	42659	64347	0	0	23305	640720	258220	273550	185960	192180	385660	404470	532970	276900	370380	193140	214690	178690	415680	484070	463680	243520	586620	913910	926330	1069100	1368900	1469300	1418000	7605200	7028400	1267700	407150	514990	116110	0	40783	97993	0	0	270880	200420	459680	240540	215200	521300	200150	314510
80799000	75850000	65865000	52260000	51995000	55784000	63807000	48325000	34071000	39021000	59080000	49849000	49535000	39685000	60801000	45541000	52788000	45856000	49175000	44252000	48802000	46716000	32191000	31718000	38540000	19530000	16314000	16875000	22749000	28399000	26122000	34114000	37040000	33507000	33703000	30969000	32465000	56138000	52071000	59540000	52654000	63257000	53143000	49788000	58698000	58534000	47690000	41184000	38964000	59807000
NaN	NaN	NaN	NaN	NaN	NaN	NaN	NaN	NaN	NaN	NaN	NaN	NaN	NaN	NaN	NaN	NaN	NaN	NaN	NaN	NaN	NaN	NaN	NaN	NaN	NaN	NaN	NaN	NaN	NaN	NaN	NaN	NaN	NaN	NaN	NaN	NaN	NaN	NaN	NaN	NaN	NaN	NaN	NaN	NaN	NaN	NaN	NaN	NaN	NaN
NaN	NaN	NaN	NaN	NaN	NaN	NaN	NaN	NaN	NaN	NaN	NaN	NaN	NaN	NaN	NaN	NaN	NaN	NaN	NaN	NaN	NaN	NaN	NaN	NaN	NaN	NaN	NaN	NaN	NaN	NaN	NaN	NaN	NaN	NaN	NaN	NaN	NaN	NaN	NaN	NaN	NaN	NaN	NaN	NaN	NaN	NaN	NaN	NaN	NaN
365250	389910	225510	121060	119140	211730	120150	193060	565290	738400	345720	157280	208740	618050	385080	661380	272040	237540	198060	97681	112130	261420	606180	649080	602660	96047	0	0	0	110110	0	189300	136160	213160	249740	357540	174210	227360	143370	297020	478090	263870	561470	272310	144290	259280	115060	100110	0	137420
1268600	1218200	1117900	676940	264540	193400	202750	1176200	1444000	1544600	595560	420500	491420	1859100	1294700	1329000	1243400	283150	535450	522890	515020	963500	1934000	2258400	1668200	0	206400	0	132870	0	339170	801070	413120	206930	902920	1521000	533420	177940	527770	644970	865880	806590	592620	747270	669270	1052600	173730	126590	197100	216660
0	0	0	0	0	0	0	3569300	2319200	3088000	0	0	0	1231300	0	1775200	1854700	0	0	0	0	0	2194200	1726100	2433400	0	0	0	0	0	0	0	0	0	0	0	207460	0	0	0	0	0	0	5846700	3399600	0	0	0	0	0
1097400	1062900	953270	0	0	157440	0	1009400	1542200	1587000	301800	0	0	2592100	831800	1857800	544980	0	0	0	0	645310	1985300	1196800	2226600	0	0	0	0	63281	0	770320	558770	94014	735220	449010	0	191140	0	240770	578290	788880	924930	1776300	408830	0	0	0	0	138270
78198	25873	0	114960	156690	119110	128980	444530	321420	362660	422920	309690	429700	286360	403850	395490	249840	199950	199380	612270	611120	413170	201110	134740	146580	83220	86208	58608	164350	163070	167510	164750	129640	153720	0	0	0	80621	95191	81135	0	0	0	0	40263	0	101850	0	94596	159300
28817000	18233000	16071000	5865200	44512000	38527000	33052000	23060000	20840000	21116000	6890300	7793300	7920300	9285300	8823500	8229100	20907000	20118000	5463800	0	5159400	7904100	9024300	9977200	10453000	1887600	1755000	1789600	0	307260	306370	4086000	5248700	5203300	4405700	9012000	4842900	0	9517900	8437600	2850800	30600000	23683000	18236000	16118000	17791000	0	0	0	22905000
596940	417600	702390	72823	400220	363410	368100	1023600	1684900	2133200	585030	749390	732220	1732200	929230	1836300	936540	705310	850140	382270	352980	937280	1873800	1926600	1596800	0	204700	0	0	0	170690	414440	235920	163010	492940	736990	387330	207620	76135	138720	473240	1025900	1358100	659390	316450	378920	78729	89072	156660	379310
6154600	4854600	4559100	8466700	5472600	6706800	8834200	4645800	3752700	4675300	8169400	4858200	5612400	2716600	4739800	2999600	4526000	4338400	4448100	5328600	4842900	5497000	3202100	3197400	3809000	7274100	6958300	6691600	17221000	10670000	10046000	4069500	8187500	7945900	14379000	13396000	12031000	3338000	3313400	3371700	2863000	3979200	4293900	5072000	4284500	4315300	3251900	3802800	4115100	4497100
240020	157740	219900	96494	28772	107170	0	260460	462550	546260	0	110200	234870	525900	344510	484900	268470	154770	171710	82396	186630	203610	425660	605700	502950	13507	48100	39097	0	0	0	116070	67769	456110	224550	412630	236670	116340	90371	55308	82072	72576	268220	167320	87726	100140	143180	122450	79681	80471
86083	0	283360	0	35792	0	59848	252440	520460	540430	0	42508	0	550930	226680	429570	69593	0	0	0	61445	99705	570030	551420	545130	0	0	0	0	57142	33701	60398	0	0	19158	74777	0	0	0	0	0	154320	105270	132440	0	0	0	0	0	0
330580	434220	440110	0	0	138480	134340	262680	50971	151670	532110	205830	480060	66897	293730	0	416350	523140	511080	243290	336730	388020	69244	79315	109680	299660	251010	294340	172080	282950	209920	113270	113170	64234	0	0	79775	348370	238650	253230	356680	171720	0	187340	439270	566460	646120	166580	462500	340950
3569800	2015000	2417900	8234600	11232000	7149400	1193200	8561900	7374400	8101700	6350100	9001200	11071000	9231400	14457000	10482000	7295300	7902500	6417000	3090400	4852600	3514500	4152800	4213700	4967500	2544700	2520000	2227200	922610	3665100	4242700	1644500	3756700	1625200	12212000	12737000	11585000	13333000	10599000	10760000	6609500	10158000	9344400	5477600	6510500	7428500	7461400	6073700	6024200	8435300
1914000	1595000	1813000	320660	182120	179400	223450	1318400	3146000	3502100	853660	824010	1084100	3514700	1639400	2906900	1391000	299520	213860	300590	93096	880330	2915200	3765400	2973900	46871	0	340220	39234	246010	0	669440	551470	334980	826430	1216800	778030	222860	375050	242740	601410	635840	1640300	1695500	771670	680630	140650	0	190720	473310
360830	108760	337620	0	0	0	0	372550	941990	1088700	0	154270	143590	838270	369210	525390	120330	43118	0	0	0	141520	254670	759700	544130	0	0	0	95137	0	0	0	143140	0	0	42319	0	184820	127890	0	0	115080	0	137070	125560	156890	0	106640	106550	198620
76296	75866	118690	25639	0	11897	0	398810	638120	709460	218270	32431	108930	534340	304780	552980	98860	249160	268150	150070	35476	152720	947820	614040	207880	13893	0	0	0	112360	69757	96213	97900	129340	450920	211970	168990	209220	198840	193110	244260	225700	139080	290860	57318	185260	191610	32732	54338	194410
936570	1307800	1053000	2702400	2064900	2037700	2445000	2881800	2324600	3243200	3877500	2523600	3911300	1964500	2695200	2416600	3181200	3445800	2135000	3768600	5832900	7094600	1289400	2363400	1612600	1635900	1069900	700890	1900000	2010500	2115100	1006000	1682100	1141300	1611200	1268000	1680100	1269400	1554600	1182800	2171600	774200	1362600	1294700	2016200	2127800	822670	1978500	2722700	2740600
213360000	260110000	176670000	387830016	375489984	353969984	468470016	117900000	128470000	135310000	362240000	226260000	260350000	64707000	146900000	95701000	317940000	229650000	201580000	156720000	304600000	232600000	89779000	101080000	107930000	99727000	74013000	85336000	261680000	193000000	230990000	67394000	50167000	78733000	148880000	118760000	181470000	351289984	262710000	292840000	226180000	244560000	259800000	230560000	290830016	335430016	243650000	221430000	258050000	300910016
350690	418810	278460	0	0	0	0	247000	398020	481280	289310	0	199570	503940	463330	473870	304770	233020	165320	0	169550	198390	471300	456970	0	0	0	0	0	0	106940	175450	153410	0	0	0	291810	199970	0	0	179600	198230	97673	278070	349780	0	0	0	157020	0
14225000	13365000	12247000	1936200	7388000	6509600	7222100	9094500	13970000	15009000	14696000	10791000	10193000	9416000	16053000	11368000	13514000	9985800	9809900	5472100	10393000	12270000	12524000	14078000	14874000	8704800	12384000	5657200	2898200	12428000	6929300	16379000	26928000	15113000	63337000	125240000	103570000	11373000	14420000	11919000	8994700	14524000	11604000	18801000	16858000	17143000	11041000	5925200	11381000	11228000
251180	179600	210070	176970	185380	252190	204250	121440	59033	0	259200	145430	188730	0	119120	0	199370	374490	120290	106820	89208	143330	0	29328	0	421310	0	157780	0	0	0	1585000	3953500	3130200	648630	536710	677070	226280	222560	256120	210330	165310	199870	465250	195310	170590	140410	57775	113750	189750
12202	13015	8157.2	28412	26539	29742	34828	13609	10107	0	21149	15939	18218	7748.4	0	0	17728	11938	0	10072	7254.4	13528	10721	0	9064.6	0	0	0	0	0	0	0	3697.2	8985.4	19135	0	0	11374	17851	19203	0	2178.4	3434.1	0	22539	0	14732	11883	0	23496
1916700	2260800	2456800	618880	717470	0	58754	2008100	4124100	4244400	887040	1200100	959380	4274600	1518800	4445700	3214000	774440	236160	346930	673920	1630300	3796200	5010100	4869800	499470	0	0	54505	46454	84531	1111700	117260	100390	277840	3040900	1286300	947280	891660	1415400	1549700	1699100	2434600	2041600	1023600	1623500	578700	432590	1116700	796620
94651	0	0	0	0	208790	0	100010	280620	270050	259570	0	72142	248900	458060	159450	102060	0	76329	237300	222700	0	218890	209420	216690	0	0	0	0	0	0	0	0	0	17843	0	144150	21519	27841	73517	91674	94544	97065	148860	238890	130210	264690	107070	0	43631
0	122690	117450	0	0	0	0	141030	599490	618040	0	0	120490	578780	168790	560080	0	0	0	85562	70381	138200	646210	574800	568090	0	0	0	0	0	0	0	0	0	0	0	0	0	0	0	0	206520	159020	173690	114590	105680	0	76855	0	98184
0	0	0	0	0	0	0	0	0	0	0	0	0	0	62915	0	0	0	0	254670	94250	69016	0	0	0	227790	229920	234540	0	237220	0	119150	139650	186430	1771000	2847100	2523700	0	0	0	0	0	0	0	0	0	0	0	0	20364
1138800	1131200	1034100	0	0	0	0	0	955160	857490	0	0	0	473340	0	454270	1059800	1036900	885940	0	643830	0	461320	546970	541830	0	198920	0	0	0	0	159510	0	173220	625530	627270	586870	905220	1101000	0	0	1973300	1897700	1156700	1043500	1113100	1036100	804980	762510	947010
313300	333720	116410	175780	235940	0	0	131450	246450	363390	271150	168340	199710	265100	177910	234850	185510	155160	119070	0	193360	265590	222140	260200	229050	295580	268820	447810	313030	506640	407530	290610	340600	426080	156850	202330	175550	118540	202380	0	0	167670	180030	205390	0	202670	0	136870	135140	162720
206040	176770	324240	44469	29997	27842	46753	124670	645630	676030	68842	1083700	73400	582800	369960	304570	156660	52009	39036	0	54422	0	301650	568090	508760	0	0	0	0	0	0	47794	41762	103730	118110	140660	83982	0	0	40695	0	73249	286440	273790	0	148020	0	0	0	0
123910	137700	131130	120220	1370700	34064	0	38342	344740	374850	244860	213000	227950	224890	42994	0	178040	171810	195870	20786	2058400	0	0	112350	327350	120760	128730	346230	119130	0	161600	1561000	30490	337910	153220	0	169570	320630	111770	143180	0	1523300	468410	715530	120060	0	132470	173810	141020	0
431770	430910	402840	711810	939070	773780	1337900	1116200	609190	598440	935850	675670	808850	338810	448980	456190	530130	895790	911690	1372300	1225800	834890	423710	368890	385990	398450	611420	414670	649510	660460	567390	334220	320980	478960	287910	237840	357580	407550	390510	462750	515610	637210	472030	961140	612430	819300	708020	764910	872080	1076000
113410	44737	53125	747330	728180	670150	469640	1463700	1174700	1548700	1287700	1350900	1084600	1068000	1868400	1519800	615760	607630	468380	2859600	2008100	2625800	635470	698980	957090	166840	213140	188620	722990	591670	208730	901420	727410	836970	1307200	1976600	1462900	169920	106820	140490	90702	103550	198140	100540	157200	113380	201710	268580	216730	342930
60683	140050	147800	222050	313840	265630	190180	966640	280690	631610	607260	932520	992390	300300	925330	406120	281580	578470	535180	1314200	2244200	1525200	122230	156330	405490	281170	219800	203660	167880	158230	182390	618560	678960	144960	737730	318930	676380	90614	127410	131130	56833	69365	108030	153120	94348	194950	206430	183960	173020	332180
0	0	0	0	0	0	0	0	9229.9	0	16160	0	0	0	0	0	0	0	0	0	30053	0	0	0	0	7845.5	0	0	0	0	0	0	0	14050	279250	144860	233250	0	0	0	0	0	0	0	0	0	0	0	0	0
8059000	7144800	6204700	27291000	44949000	40883000	33747000	6851100	2931700	3887600	28750000	21157000	20630000	1298100	2693600	1844700	22501000	37111000	34526000	23144000	29206000	11391000	2045900	2360200	2584400	8517600	10549000	5871900	18744000	28450000	10878000	2899000	5068600	3617800	4349400	3325800	4145900	35529000	31674000	36440000	13107000	11904000	5980800	8257100	19404000	23007000	19830000	19117000	23113000	27404000
314390	267670	329310	131530	0	130260	128300	330930	868990	921910	217390	128560	302060	729610	353750	644690	314640	118740	120720	11098	25165	189100	722170	901170	818310	0	81843	0	0	0	0	189160	141310	106560	59280	445140	46478	64321	0	145960	92649	163810	135830	530920	303610	246200	94772	0	151920	0
567090	616490	615570	161010	288640	312160	323200	676360	1844300	1890900	266060	186330	546760	1900100	1074700	1819000	300900	335380	399950	295190	256170	411410	2051700	2395200	1879300	150950	175510	94024	163150	70248	93335	250890	307420	259410	445400	484570	380130	106930	183400	344300	552700	373100	542980	769120	300260	317770	201990	324340	229770	379590
2106600	1844400	2295100	347810	890630	1199800	1177800	127800000	171850000	180330000	56137000	78876000	70483000	85202000	124820000	112320000	275110016	170040000	244060000	140440000	67887000	250830000	266870000	198690000	364240000	26661000	26523000	23613000	21204000	34411000	30886000	125330000	108800000	68757000	25921000	37345000	27915000	4223300	3494500	2292300	871080	1394600	572890	5359400	5185200	6790600	6504400	1786100	5671600	3166400
0	0	0	0	0	0	0	0	0	0	0	0	26203	48941	0	0	14526	0	0	103020	0	49804	0	0	0	0	0	0	0	0	0	0	30240	0	199870	459320	396810	0	0	0	0	0	0	0	0	0	0	0	0	0
201630	351490	868150	795430	116140	173430	266650	307180	2708800	3117400	57792	751960	235780	3362100	418120	2076700	369810	646130	709110	18132	273860	424900	829450	1912700	1812600	0	21211	178630	118680	0	0	171260	147080	47529	358930	517570	278080	0	196710	279040	164480	183720	458040	294330	439950	197150	160440	153470	0	192300
0	0	0	0	0	0	0	0	0	419150	0	724210	0	372720	771100	0	793790	1007800	792470	0	0	0	459990	0	0	0	129660	0	0	0	80836	87626	95426	0	0	0	0	0	94117	653420	370980	496130	449570	827020	0	1238500	146220	0	0	0
0	0	0	751840	464370	757860	722050	0	0	0	0	0	0	0	0	0	0	0	0	0	0	0	0	0	0	0	0	0	0	0	0	0	0	0	0	0	0	0	0	0	0	0	0	0	0	0	0	0	0	0
0	0	0	0	0	0	0	0	0	0	0	0	0	0	0	0	0	0	0	0	0	0	0	0	0	0	0	0	0	0	0	0	0	0	653250	588020	880330	0	0	0	0	0	0	0	0	0	0	0	0	0
10021000	5474400	17383000	0	203650	594980	52075	1178000	11109000	13186000	14475000	10047000	8917200	8125400	9659500	7417300	52505000	3168300	4059300	1437200	248740	24184000	17518000	16062000	25748000	0	1225500	1586800	318810	1057400	2100100	14554000	1986300	4944400	8743000	13000000	23773000	6096800	6115400	2774800	10441000	9608200	7549000	46722000	15913000	14488000	10228000	13604000	14282000	27310000
0	0	0	428970	424140	0	513960	0	0	0	0	594710	840510	0	585870	0	0	1355700	1046200	0	0	1366700	0	621020	0	1265900	2172800	1037900	2079200	1765900	2227200	2667700	3886500	4250800	1569400	1542300	1524200	0	0	309120	0	0	0	0	0	0	839490	715860	0	1044400
11871000	11285000	10480000	1288300	1045500	1237900	1139900	11175000	25984000	27071000	8701500	7560600	8590400	25756000	11293000	24456000	10554000	7242600	7842200	4671600	8349000	10921000	28296000	32898000	27063000	1794400	1346000	1162300	1036300	2127200	819530	6498700	6626300	4409800	6075900	9912600	8830000	7443500	7916800	7588900	7737200	8491800	12326000	19210000	10440000	13437000	9740800	6257900	8778600	9910100
0	0	0	0	0	0	0	167250	347210	385290	119560	0	115710	388170	183630	438020	186580	65963	0	0	0	0	373310	390640	395810	0	0	0	0	0	0	127030	0	0	0	177620	0	0	0	0	170670	117060	187970	229000	0	0	0	0	0	53569
403960	369440	287680	0	40947	0	0	417440	723790	817000	125600	134670	110850	558990	526300	469190	261390	144230	148830	59639	47179	321250	542170	485060	456310	71741	189960	152120	66345	42487	54517	241940	170020	179560	313140	407510	154920	51727	84851	106740	198660	293170	344800	298610	211690	159310	117930	0	117530	233420
162120	224280	429490	0	0	0	0	786980	580840	1078100	124770	290900	229980	96540	234190	551170	441960	358260	276800	0	160110	390170	244510	562240	878670	71270	104100	0	0	57081	56213	221490	164020	153210	139150	111070	83333	267260	0	296840	279440	378590	363370	469230	0	187590	68605	156720	76119	180270
1655200	1466300	1290900	0	1272700	1141700	0	1318200	2103000	2387600	1417200	886750	1505200	0	1826500	2083000	1459400	1184200	1164700	0	0	1212200	2471500	2483300	2186200	0	0	335930	0	0	348580	1738500	0	340900	0	2308800	0	1251700	0	1512800	0	2522300	0	0	1316100	0	0	0	0	1116500
0	611600	55583	0	0	0	0	0	1741900	2068600	0	0	0	1724300	0	1476500	603540	42434	0	0	0	0	1691100	1677500	1596100	0	0	0	0	0	0	621160	230790	0	429910	460510	407620	0	0	0	0	0	918840	0	0	87529	105710	339850	133180	328550
6822900	5944200	5857200	439380	2183800	1404600	2308800	6291200	12015000	11592000	3701900	3144700	4497500	11836000	5726300	11673000	7169300	1186100	1627100	2476900	1767100	4220100	11488000	12843000	11232000	632520	590100	1226900	898190	514220	683140	2773600	1663900	2428500	3734700	4903000	2195700	812670	1035000	2144400	3130600	4743500	4753700	7975100	4997700	6075700	748280	2147200	1745400	2018300
572250	625370	245530	197240	641260	303420	907080	227970	563120	1177700	428780	210230	308500	741620	0	600300	475260	516330	282140	183480	226980	129660	654190	480110	707560	0	113570	0	44047	0	464710	0	80380	0	399620	424960	414530	0	0	0	173230	155140	598690	0	0	0	0	194580	252010	0
25773	639860	755150	162430	0	0	0	407050	2228100	2012600	70169	0	82266	1707200	1095900	1544300	244370	317410	435350	166930	219020	86528	1717600	1529800	1385600	78812	157050	0	0	136720	156990	332840	629080	1322900	601770	470690	0	91760	412290	0	0	0	1134200	308320	171060	268520	0	0	275100	498960
3772200	2710500	3876300	1060600	1453500	891060	1336500	3366700	9812700	9322100	2938200	2584500	2331900	12553000	7424900	7127800	4062500	1861000	3178700	2203900	728930	2244800	10123000	10152000	9384900	1217700	980290	1250500	2123300	1073600	1896800	2358700	2288200	2257000	3013800	3865100	1908500	924230	1268000	1348800	2733900	3127700	3523700	4176300	2134600	1959900	1246400	1349200	779960	1846600
523230	514600	585440	23298	0	80344	182250	437130	1041100	1074700	371910	354160	265860	935460	398680	897830	427790	225530	208810	326650	196320	430710	871010	1061400	939520	95571	107730	0	89837	85557	66453	388780	343640	249440	395690	441210	211610	91206	168000	120390	305640	385100	569850	441850	297300	120660	343670	274760	160120	137100
3325700	2543200	2954100	386550	316210	703190	462760	4185000	8498000	9118000	2359600	1502500	3086300	7817800	5264300	10484000	3911300	1572900	852060	131170	538490	2815600	8256300	9426300	9473200	320620	388870	102360	255020	340340	426220	3375900	2332100	1514200	4152600	3877600	2148700	794870	638700	446020	987630	3635700	4836100	5903600	3082300	2466500	622030	669770	329910	450410
26518000	14409000	21238000	3880600	15003000	15834000	16030000	22273000	19907000	18914000	19313000	9283800	23926000	15461000	17688000	18356000	35019000	25843000	27576000	16250000	11087000	16754000	18298000	17980000	17770000	3521200	4690700	4975800	117130	5349400	6427100	3211500	7771900	5712500	14182000	17104000	13003000	31143000	22804000	16711000	31676000	26751000	32567000	33068000	21162000	32005000	23568000	20525000	15731000	17952000
11375000	5783200	9200700	3720800	8004800	6954200	27870000	4110300	5320900	5821100	6021000	4835200	6004600	3704500	5244900	5801100	4224000	4069000	4142400	2861300	7054200	10049000	5754900	5436500	6675600	3976400	2071800	2125600	285290	2105600	5228800	4121800	2924300	1877500	7624300	7033200	8584400	10786000	5359900	2300000	7453100	8340700	11212000	9117300	18660000	13076000	6892600	3012900	7203300	10381000
0	0	0	81799	0	0	0	0	0	0	0	0	0	0	0	0	0	0	0	0	0	0	0	0	0	1379900	1475800	1573800	102320	2144700	2037400	1090700	1304000	1147300	0	0	0	0	0	0	0	0	0	0	0	0	0	0	0	0
34238000	31239000	33744000	40018000	45672000	25073000	41136000	13188000	10972000	13948000	13353000	21891000	27570000	8618000	9388500	10403000	29108000	21310000	23127000	21614000	12774000	21145000	11693000	11982000	16777000	13783000	16076000	3557000	8114600	5175900	17830000	2644100	5336300	4596600	12025000	15843000	19218000	29019000	28939000	16503000	37261000	36975000	37315000	30004000	36674000	34931000	27417000	20590000	28826000	33745000
0	0	0	181300	130560	122370	0	0	0	0	27340	0	0	0	0	0	0	63939	69745	0	0	0	0	0	0	72681	0	0	0	165240	92220	0	0	0	0	0	0	0	0	0	0	0	0	0	0	0	0	0	0	0
844100	706780	757300	1142000	1168600	1112000	936610	91178000	80003000	78294000	60694000	43625000	62373000	57402000	92533000	68286000	67919000	51750000	31442000	39518000	33549000	55244000	45140000	52543000	59632000	6374600	3387900	5300100	2527800	1665500	2391700	5048800	6164200	4959300	12632000	11905000	14319000	8436000	6472900	15002000	4913700	183570	8048700	15300000	7114600	15291000	13423000	13201000	10718000	5005000
1004100	831650	813890	0	495310	345230	373260	285670	2107200	2889600	611720	743990	610680	2287700	104800	2045800	0	822700	156000	655510	650640	0	2448400	2812200	2470200	0	0	0	50813	0	0	0	0	0	841580	928600	733230	442780	0	537690	0	0	1468500	1191500	759200	718230	22234	0	81239	636900
63323	165190	72568	514930	396040	369960	109900	1105600	943070	997210	1400500	737650	1031400	640840	1124900	983360	932310	1174300	816680	2407000	2414900	2278600	503810	537900	557820	17874	281180	80540	775790	882440	176900	314890	559800	346210	76566	38181	78637	100630	80227	167850	129570	0	76985	160130	606330	522220	309060	353080	322220	673450
489170	274470	127700	490710	676280	1521200	1269600	430860	779700	228430	6398600	2669600	3435100	9107400	16139000	11067000	2093500	2715200	1958000	5842700	4633600	3428200	2054500	2426600	7139200	970370	1294400	1697600	1590700	1042100	869520	2490800	4070400	3223600	3353700	3056500	3695200	5880300	8168700	9795700	765590	5127500	5541500	1693800	3100900	1322800	4488100	4296000	3761200	4383500
59673	55385	53302	0	0	0	0	134600	200680	184910	0	46119	64604	97156	69237	107790	0	0	0	0	0	0	109490	164400	171980	0	0	0	0	0	0	0	0	0	41377	30751	24517	0	0	11140	76665	68529	64197	78917	0	0	0	0	0	20241
0	0	0	0	0	0	0	1000800	614420	710040	0	0	0	364740	0	532890	0	0	0	0	0	0	231750	0	261460	0	0	0	0	0	0	114110	0	0	0	0	0	0	145360	0	0	0	0	0	0	0	0	0	0	0
0	0	0	0	0	0	0	0	0	0	0	0	0	0	0	0	0	0	0	0	0	0	0	0	0	775940	676470	762560	690320	1057200	844790	422620	435960	482720	0	0	0	0	0	0	0	0	0	0	0	0	65064	0	0	0
360590	267250	1565000	0	656270	313290	0	676380	1660000	2028700	137960	774330	662740	1932500	355170	2557200	0	127750	812280	0	152590	531980	916950	1082200	222750	0	0	0	0	0	320200	391520	0	0	0	0	0	0	0	0	0	129300	279570	0	0	0	0	0	0	0
110800000	80825000	81525000	28510000	35529000	27455000	31221000	68744000	59919000	60485000	68284000	50282000	17732000	51349000	67855000	58518000	72766000	64251000	57419000	35781000	35178000	49363000	38568000	35984000	44958000	224720	30980000	61079	29042000	36278000	22205000	43763000	42240000	51024000	70972000	81132000	46508000	57446000	53464000	66333000	53070000	48129000	66485000	14191000	18004000	17390000	41328000	48777000	63956000	31076000
0	0	0	28605	66717	92794	71199	247150	210410	316170	315290	216640	359490	200680	266910	151310	159530	192080	208540	192190	204950	214720	273410	222290	195670	57457	54255	140720	51123	221620	118890	226950	0	175140	213110	230330	323360	333920	384910	419960	362140	429410	452220	344950	406710	562760	448890	525930	566850	774690
669050	626970	591020	0	0	0	0	250250	221110	188300	316840	81519	207300	77861	235180	93648	189020	107790	86752	0	87031	366910	78362	167130	172040	101740	84035	87753	233660	113090	122740	69790	131120	58320	0	0	39984	525500	269910	558330	99086	375270	491660	561660	118580	532530	203160	0	437690	106100
66943	78465	50136	215010	178770	149750	146300	70286	7092.1	8136	93725	155260	188650	11732	0	19402	40619	0	35711	56986	77642	21158	0	0	0	0	0	0	0	24611	0	0	0	0	14444	0	23820	185700	205360	218940	0	0	0	0	0	60141	0	0	36505	0
0	0	0	0	0	0	0	30101	0	0	193690	99707	100170	40212	0	0	95136	0	0	302190	218890	108730	0	0	143490	0	0	0	115850	0	0	185830	184390	214120	1019200	1074100	1076400	0	0	102840	0	0	0	0	0	133930	0	0	0	0
254070	0	0	973270	954100	911920	773200	265000	35167	157320	833410	391510	451860	445290	974930	83712	883520	366340	964150	847230	1050000	834880	55844	558000	844350	328410	246010	246820	960420	1048400	682030	0	326960	351880	597670	1039900	655160	488190	361660	702420	279120	241750	85616	1091700	1280000	1214000	1004800	941770	746010	1276600
0	0	0	0	0	0	0	0	0	0	0	0	0	0	0	0	0	0	0	0	0	0	0	0	0	26788	34708	0	0	76961	0	373440	338260	362590	0	0	0	0	0	0	0	0	0	0	0	0	0	0	0	0
0	0	0	0	0	0	0	89618	379530	399550	0	0	71860	41758	188520	101550	140560	0	0	0	0	318360	754420	406520	413360	0	0	0	0	0	0	0	0	0	0	0	0	0	0	0	0	87588	0	55669	0	204740	0	0	0	0
NaN	NaN	NaN	NaN	NaN	NaN	NaN	NaN	NaN	NaN	NaN	NaN	NaN	NaN	NaN	NaN	NaN	NaN	NaN	NaN	NaN	NaN	NaN	NaN	NaN	NaN	NaN	NaN	NaN	NaN	NaN	NaN	NaN	NaN	NaN	NaN	NaN	NaN	NaN	NaN	NaN	NaN	NaN	NaN	NaN	NaN	NaN	NaN	NaN	NaN
NaN	NaN	NaN	NaN	NaN	NaN	NaN	NaN	NaN	NaN	NaN	NaN	NaN	NaN	NaN	NaN	NaN	NaN	NaN	NaN	NaN	NaN	NaN	NaN	NaN	NaN	NaN	NaN	NaN	NaN	NaN	NaN	NaN	NaN	NaN	NaN	NaN	NaN	NaN	NaN	NaN	NaN	NaN	NaN	NaN	NaN	NaN	NaN	NaN	NaN
NaN	NaN	NaN	NaN	NaN	NaN	NaN	NaN	NaN	NaN	NaN	NaN	NaN	NaN	NaN	NaN	NaN	NaN	NaN	NaN	NaN	NaN	NaN	NaN	NaN	NaN	NaN	NaN	NaN	NaN	NaN	NaN	NaN	NaN	NaN	NaN	NaN	NaN	NaN	NaN	NaN	NaN	NaN	NaN	NaN	NaN	NaN	NaN	NaN	NaN
[truncated: 22 more columns]
