# Supplementary material for: Protein Corona of Anionic Fluid-Phase Liposomes Compromises Their Integrity Rather than Uptake by Cells
Source: Membranes (Basel). 2023 Jul 20;13(7):681. doi: 10.3390/membranes13070681 (PMC10384875; doi:10.3390/membranes13070681)
Supplement: Supplementary file 1 [file membranes-13-00681-s001.zip › membranes-2458963-Table S3 Statistically significant differences in associated proteins.xlsx]

## Sheet: ANOVA post hoc Tuckey 
HP	ePC	10PG	40PG	33CH	CHPG	Only identified by site	Reverse	Potential contaminant	ANOVA Significant	Peptides	Razor + unique peptides	Unique peptides	Sequence coverage [%]	Unique + razor sequence coverage [%]	Unique sequence coverage [%]	Mol. weight [kDa]	Q-value	Score	Intensity	iBAQ peptides	MS/MS count	#NAME?	ANOVA q-value	Protein IDs	Majority protein IDs	Protein names	Gene names	id	Significant pairs
#!{Type}E	E	E	E	E	E	C	C	C	C	N	N	N	N	N	N	N	N	N	N	N	N	N	N	T	T	T	T	T	T
-10.8487	10.8487	10.8487	-10.8477	-10.8128	10.8487				+	65	65	59	85.7	85.7	80.6	69.366	0	323.31	657970000000	37	4331	23.1442	0	CON__P02768-1;P02768;A0A0C4DGB6;B7WNR0;H0YA55;D6RHD5;C9JKR2;A0A087WWT3;H7C013	CON__P02768-1;P02768;A0A0C4DGB6;B7WNR0;H0YA55;D6RHD5;C9JKR2;A0A087WWT3	Serum albumin	ALB	94	40PG_HP;33CH_HP;CHPG_HP;10PG_HP;ePC_HP;CHPG_40PG;10PG_40PG;ePC_40PG;CHPG_33CH;10PG_33CH;ePC_33CH;ePC_CHPG
-4.94469	6.42905	5.65648	-4.94952	-6.42905	-3.32648				+	22	22	22	46.9	46.9	46.9	46.708	0	304.03	26482000000	23	421	8.70969	0	A0A024R6I7;P01009;A0A0G2JRN3;G3V2B9;G3V544;G3V5R8;G3V387;A0A0B4J278	A0A024R6I7;P01009;A0A0G2JRN3	Alpha-1-antitrypsin;Short peptide from AAT	SERPINA1	0	10PG_33CH;ePC_33CH;10PG_HP;ePC_HP;10PG_40PG;ePC_40PG;10PG_CHPG;ePC_CHPG
2.89187	-2.99902	-2.29474	-1.68005	0	2.99902				+	3	3	3	20.5	20.5	20.5	12.814	0	23.627	3590700000	4	62	4.33938	0	A0A075B6I0	A0A075B6I0		IGLV8-61	2	CHPG_ePC;HP_ePC;CHPG_10PG;HP_10PG;CHPG_40PG;HP_40PG
0	-3.24662	0	-1.46367	0	3.24662				+	3	3	3	33	33	33	12.332	0	26.327	1032300000	5	43	2.82002	0.0003125	A0A075B6K5;P80748;A0A075B6K2	A0A075B6K5;P80748	Ig lambda chain V-III region LOI	IGLV3-9	4	CHPG_ePC;CHPG_40PG
1.46522	-1.39975	-1.46522	0	0	0				+	2	2	1	16.7	16.7	10.8	13.079	0	16.63	5597600000	4	42	2.23672	0.00189474	A0A0C4DH68;A0A075B6R9	A0A0C4DH68;A0A075B6R9		IGKV2-24;IGKV2D-24	6	HP_10PG;HP_ePC
3.81094	-3.81094	-3.32586	-3.53888	0	0				+	36	36	36	13.9	13.9	13.9	572.01	0	323.31	13296000000	163	564	4.39471	0	Q9Y6R7;A0A087WXI2;A0A087WUZ2	Q9Y6R7;A0A087WXI2	IgGFc-binding protein	FCGBP	17	HP_ePC;HP_40PG;HP_10PG
0	0	0	0	0	0				+	6	6	6	28.8	28.8	28.8	23.353	0	73.593	26968000000	12	264	1.21228	0.0245532	A0A096LPE2;P35542	A0A096LPE2;P35542	Serum amyloid A-4 protein	SAA2-SAA4;SAA4	20
-10.8485	-10.8542	-10.8545	10.8545	-10.5112	-10.8544				+	32	32	32	15.3	15.3	15.3	251.7	0	264.04	16254000000	87	173	16.8236	0	P12259;A0A0A0MRJ7;CON__Q28107	P12259;A0A0A0MRJ7	Coagulation factor V;Coagulation factor V heavy chain;Coagulation factor V light chain	F5	21	33CH_10PG;40PG_10PG;40PG_CHPG;40PG_HP;40PG_ePC;40PG_33CH
-7.83376	7.83376	6.88264	-6.75574	-5.6086	3.5631				+	14	14	7	56.1	56.1	32.7	36.105	0	159.52	39907000000	15	277	10.3326	0	P01857;A0A0A0MS08;A0A0A0MS07	P01857;A0A0A0MS08;A0A0A0MS07	Ig gamma-1 chain C region	IGHG1	23	CHPG_HP;10PG_HP;ePC_HP;CHPG_40PG;10PG_40PG;ePC_40PG;10PG_33CH;ePC_33CH;ePC_CHPG
0	4.07648	-2.66925	-3.89352	-4.07648	0				+	5	5	5	23.2	23.2	23.2	24.03	0	36.89	1414400000	11	31	4.44728	0	A0A0A0MSV6;D6R934;P02746;D6RGJ1	A0A0A0MSV6;D6R934;P02746	Complement C1q subcomponent subunit B	C1QB	26	ePC_33CH;ePC_40PG;ePC_10PG
2.18744	3.70757	2.07892	-3.70757	0	1.9555				+	14	14	14	16.9	16.9	16.9	108.28	0	96.978	3175200000	43	174	3.42014	7.40741e-05	M0R116;A0A2R8YEY8;A0A0A0MT26;P13637;B1AKY9;P50993;P05023;H0Y7C1;M0QXF2;Q13733;P54707;P20648;Q5TC05;A0A669K9X0;E9PRA5	M0R116;A0A2R8YEY8;A0A0A0MT26;P13637;B1AKY9;P50993;P05023;H0Y7C1	Sodium/potassium-transporting ATPase subunit alpha-3;Sodium/potassium-transporting ATPase subunit alpha-2;Sodium/potassium-transporting ATPase subunit alpha-1	ATP1A3;ATP1A2;ATP1A1	27	CHPG_40PG;10PG_40PG;HP_40PG;ePC_40PG
2.37224	-2.37224	-1.33196	0	0	1.88146				+	5	2	2	27.7	12.6	12.6	12.926	0	16.77	871150000	7	44	2.60656	0.000764706	A0A0B4J1V0;P0DTE1;S4R3C0;A0A0C4DH36;A0A075B7F1;A0A075B6Q5	A0A0B4J1V0		IGHV3-15	29	CHPG_ePC;HP_ePC;HP_10PG
6.91051	-2.43192	-2.99193	-6.91051	4.93592	5.59135				+	4	2	1	30.8	15.4	6	12.839	0	26.163	14323000000	7	148	7.14466	0	A0A0B4J1X5;A0A075B7E8;A0A0J9YVY3	A0A0B4J1X5;A0A075B7E8		IGHV3-74;IGHV3OR16-13	30	10PG_40PG;ePC_40PG;33CH_40PG;CHPG_40PG;HP_40PG;CHPG_10PG;HP_10PG;HP_ePC
2.32051	-3.53388	-2.42644	3.53388	-1.61388	2.48243				+	7	3	3	45.1	20.5	20.5	23.15	0	21.766	8941000000	11	192	4.61664	0	A0A0B4J231;B9A064;A0A5H1ZRQ4;P0CG04	A0A0B4J231;B9A064;A0A5H1ZRQ4;P0CG04	Immunoglobulin lambda-like polypeptide 5;Ig lambda-1 chain C regions	IGLL5;IGLC1	32	CHPG_ePC;HP_ePC;40PG_ePC;CHPG_10PG;HP_10PG;40PG_10PG;40PG_33CH
0	-3.23029	0	0	1.39154	3.23029				+	2	2	2	17.5	17.5	17.5	12.43	0	17.649	469770000	4	33	2.9124	0.000190476	A0A0C4DH24;A0A0A0MT36	A0A0C4DH24;A0A0A0MT36		IGKV6-21;IGKV6D-21	38	33CH_ePC;CHPG_ePC
4.5992	-2.9892	-2.46828	-4.5992	3.60306	3.99598				+	3	3	3	34.2	34.2	34.2	12.674	0	23.846	1807700000	6	52	5.82537	0	A0A0C4DH38;A0A0J9YXX1	A0A0C4DH38;A0A0J9YXX1		IGHV5-51	43	33CH_40PG;CHPG_40PG;HP_40PG;33CH_ePC;CHPG_ePC;HP_ePC;CHPG_10PG;HP_10PG
0	0	0	0	0	0				+	16	16	16	24.5	24.5	24.5	73.757	0	263.46	9422900000	30	312	1.2838	0.0202609	A0A3B3ISJ1;A0A0S2Z4L3;P07225;G5E9F8;A0A3B3IRK9;A0A3B3IUA6;C9K0R0	A0A3B3ISJ1;A0A0S2Z4L3;P07225;G5E9F8;A0A3B3IRK9	Vitamin K-dependent protein S	PROS1	50
0	-1.53586	2.84339	5.61942	-5.61942	-1.64325				+	11	5	3	32.7	20.4	14.1	49.021	0	55.18	9359400000	19	173	4.81056	0	A0A286YES1;A0A4W9A917;P01860	A0A286YES1;A0A4W9A917;P01860	Ig gamma-3 chain C region	IGHG3	56	ePC_33CH;10PG_33CH;40PG_33CH;40PG_CHPG;40PG_ePC
0	1.42626	1.63154	-1.63961	0	1.63961				+	12	12	4	40.7	40.7	14.8	42.848	0	158.01	22584000000	14	162	1.8334	0.00465116	A0A286YEY1;P01876	A0A286YEY1;P01876	Ig alpha-1 chain C region	IGHA1	57	ePC_40PG;10PG_40PG;CHPG_40PG
2.88202	6.69621	7.48089	-7.48089	3.36847	4.52093				+	10	5	4	32.2	20.8	17.2	43.805	0	54.186	17624000000	14	79	7.4031	0	A0A286YEY4;P01859	A0A286YEY4;P01859	Ig gamma-2 chain C region	IGHG2	58	33CH_40PG;HP_40PG;CHPG_40PG;ePC_40PG;10PG_40PG
2.44018	-4.69411	-8.18433	-7.22797	8.18433	-3.92266				+	22	22	22	35.2	35.2	35.2	80.173	0	199.32	8193600000	34	110	8.39088	0	A0A3B3ISR2;B4DPQ0;P00736;F5H2D0;A0A3B3ITU4;F5H1V0;F5H6Y3;F5H3N3;H0YFL7;Q9NZP8	A0A3B3ISR2;B4DPQ0;P00736;F5H2D0;A0A3B3ITU4	Complement C1r subcomponent;Complement C1r subcomponent heavy chain;Complement C1r subcomponent light chain	C1R	62	HP_10PG;33CH_10PG;HP_40PG;33CH_40PG;33CH_ePC;33CH_CHPG;33CH_HP
0	1.75484	1.52683	-1.75484	1.34111	0				+	5	5	1	47.5	47.5	10.9	11.167	0	62.619	9662200000	6	113	1.72962	0.00604545	A0A4W8ZXM2;A0A0B4J1Y9	A0A4W8ZXM2;A0A0B4J1Y9		IGHV3-72	64	33CH_40PG;10PG_40PG;ePC_40PG
-3.74162	4.71557	3.50584	3.5453	-4.71557	-2.14006				+	4	4	4	9.7	9.7	9.7	50.989	0	27.256	838160000	21	41	6.35776	0	H9KV48;A0A7I2V2D2;E9PGN7;P05155;A0A7I2V5R3;A0A087WUD9	H9KV48;A0A7I2V2D2;E9PGN7;P05155;A0A7I2V5R3	Plasma protease C1 inhibitor	SERPING1	70	10PG_HP;40PG_HP;ePC_HP;10PG_33CH;40PG_33CH;ePC_33CH;40PG_CHPG;ePC_CHPG
-2.94592	2.94592	0	-1.49945	-2.83331	-1.76642				+	8	8	8	38.2	38.2	38.2	30.67	0	97.532	1029800000	15	29	3.65662	7.84314e-05	A0A7P0TAP4;A0A7P0Z441;A0A7P0T9S6;A0A7P0TA52;A0A7P0TBH1;A0A7P0T8D1;P01019	A0A7P0TAP4;A0A7P0Z441;A0A7P0T9S6;A0A7P0TA52;A0A7P0TBH1;A0A7P0T8D1;P01019	Angiotensinogen;Angiotensin-1;Angiotensin-2;Angiotensin-3;Angiotensin-4;Angiotensin 1-9;Angiotensin 1-7;Angiotensin 1-5;Angiotensin 1-4	AGT	74	ePC_HP;ePC_33CH;ePC_40PG;ePC_CHPG
8.44365	-8.44365	-8.25447	-6.7096	-5.11142	-5.22111				+	16	16	16	12.7	12.7	12.7	165.74	0	294.02	6825400000	61	305	8.52585	0	A1L4H1;M0QZ17	A1L4H1	Soluble scavenger receptor cysteine-rich domain-containing protein SSC5D	SSC5D	76	HP_ePC;HP_10PG;HP_40PG;HP_CHPG;HP_33CH
3.0292	0	0	0	-2.82073	-3.0292				+	4	4	4	11.8	11.8	11.8	33.117	0	34.31	4360900000	14	237	3.18687	0.0002	P02686;H0YF02;J3QQK6;H7BYR8;A8MZH3;J3QKL5;J3QL64;E9PMR5;H0YEA2;E9PJ72;E9PKX9;E9PNZ1;F8WEU6;F5H7N4;J3KT34;E9PLQ9;C9J6H1;J3KS94;E9PQE7;J3KT01;E9PSE2;E9PLU9	P02686;H0YF02;J3QQK6;H7BYR8;A8MZH3;J3QKL5;J3QL64;E9PMR5;H0YEA2;E9PJ72;E9PKX9;E9PNZ1;F8WEU6;F5H7N4;J3KT34	Myelin basic protein	MBP	77	HP_CHPG;HP_33CH
0	1.98133	-1.53324	-3.11341	3.11341	-2.19693				+	6	6	6	57.6	57.6	57.6	10.852	0	323.31	228370000000	6	500	3.56303	7.54717e-05	P02656;B0YIW2;C9J2Q0	P02656;B0YIW2	Apolipoprotein C-III	APOC3	78	ePC_40PG;33CH_40PG;33CH_CHPG;33CH_10PG
0	1.46977	0	0	0	-1.46977				+	13	13	13	12	12	12	124.02	0	86.736	1439300000	58	76	2.04488	0.00288608	E7ETN3;B4E1Z4;P00751;H7C5H1;A0A0G2JH38;H7C526	E7ETN3;B4E1Z4;P00751;H7C5H1	Complement factor B;Complement factor B Ba fragment;Complement factor B Bb fragment	CFB	81	ePC_CHPG
-1.63666	-1.38938	-1.83743	-2.76445	2.76445	-2.04145				+	23	23	13	47	47	31.7	50.322	0	252.38	36694000000	26	412	2.69252	0.000666667	C9JEU5;C9JC84;P02679	C9JEU5;C9JC84;P02679	Fibrinogen gamma chain	FGG	84	33CH_40PG;33CH_HP;33CH_CHPG;33CH_10PG;33CH_ePC
2.80427	-7.23305	-5.16081	-3.99383	-2.67728	7.23305				+	8	8	8	26.5	26.5	26.5	24.158	0	104.71	25178000000	11	364	7.10838	0	C9JF17;P05090;C9JX71;F8WBT9	C9JF17;P05090	Apolipoprotein D	APOD	85	33CH_ePC;HP_ePC;CHPG_ePC;CHPG_10PG;CHPG_40PG;CHPG_33CH
1.85373	3.72412	-3.72412	-1.4426	2.54662	0				+	5	5	5	14.3	14.3	14.3	53.02	0	30.616	824750000	29	33	3.5822	7.69231e-05	D6RF35;P02774;D6RBJ7;D6RF20;CON__Q3MHN5;CON__ENSEMBL:ENSBTAP00000018229	D6RF35;P02774;D6RBJ7	Vitamin D-binding protein	GC	106	HP_10PG;33CH_10PG;ePC_10PG;ePC_40PG
0	0	0	0	0	0				+	7	7	7	9.3	9.3	9.3	110.75	0	44.313	1054500000	58	31	1.01247	0.0409167	E7EPG1;Q13201	E7EPG1;Q13201	Multimerin-1;Platelet glycoprotein Ia*;155 kDa platelet multimerin	MMRN1	107
2.09024	1.79139	0	-2.09024	0	0				+	7	7	5	30.1	30.1	22.8	28.036	0	60.856	1086900000	14	36	1.96698	0.00341463	E7EX29;P63104;E7ESK7;E5RGE1;E5RIR4;E9PD24;E7EVZ2;B0AZS6;B7Z2E6;H0YB80	E7EX29;P63104;E7ESK7;E5RGE1;E5RIR4;E9PD24;E7EVZ2	14-3-3 protein zeta/delta	YWHAZ	110	ePC_40PG;HP_40PG
5.85786	-4.29051	-2.15826	-5.85786	2.79561	2.91379				+	9	9	9	5.9	5.9	5.9	201.14	0	59.818	1171300000	85	77	5.78203	0	F5H7V9;E9PC84;J3QSU6;P24821;H0YGZ3	F5H7V9;E9PC84;J3QSU6;P24821	Tenascin	TNC	112	10PG_40PG;33CH_40PG;CHPG_40PG;HP_40PG;HP_ePC;HP_10PG
0	0	0	0	0	0					8	8	7	14.6	14.6	12.5	70.897	0	64.189	806470000	33	50	0.633013	0.112594	P11142;E9PKE3;P54652;E9PN89;E9PLF4;E9PI65;E9PNE6;E9PQQ4;E9PQK7;E9PK54;E9PPY6;Q53FA3;E9PN25;A8K7Q2;P34931;E9PS65;A0A7P0TAI0;A0A7P0TB36;E9PM13;P11021	P11142;E9PKE3;P54652;E9PN89;E9PLF4;E9PI65;E9PNE6	Heat shock cognate 71 kDa protein;Heat shock-related 70 kDa protein 2	HSPA8;HSPA2	116
0	-1.35672	-2.62193	-2.68487	2.68487	0				+	6	6	6	14.8	14.8	14.8	57.519	0	39.559	1083800000	22	51	3.05998	0.000193548	F8WCZ6;P09871;A0A087X232;F5H7T4;H0Y5D1	F8WCZ6;P09871;A0A087X232;F5H7T4;H0Y5D1	Complement C1s subcomponent;Complement C1s subcomponent heavy chain;Complement C1s subcomponent light chain	C1S	121	33CH_40PG;33CH_10PG;33CH_ePC
2.01586	1.63965	0	-2.01586	0	0				+	17	17	1	62.4	62.4	4.8	38.975	0	162.54	8723800000	20	331	2.05011	0.00287179	I3L4N8;P63261;A0A804GS07;A0A6Q8PFE4;I3L1U9;I3L3I0;J3KT65;K7EM38;I3L3R2;A0A2R8YEA7;Q6S8J3;A5A3E0;A0A2R8YFE2;P0CG38;Q9BYX7;A0A7P0TBL1;P0CG39;F8WCH0	I3L4N8;P63261;A0A804GS07;A0A6Q8PFE4;I3L1U9;I3L3I0	Actin, cytoplasmic 2;Actin, cytoplasmic 2, N-terminally processed	ACTG1	128	ePC_40PG;HP_40PG
-9.89355	-10.8539	10.8292	10.6486	-10.7377	10.8539				+	9	9	9	36.4	36.4	36.4	19.591	0	184.87	35486000000	9	338	17.3463	0	J3KNB4;P49913	J3KNB4;P49913	Cathelicidin antimicrobial peptide;Antibacterial protein FALL-39;Antibacterial protein LL-37	CAMP	129	40PG_ePC;10PG_ePC;CHPG_ePC;40PG_HP;10PG_HP;CHPG_HP;40PG_33CH;10PG_33CH;CHPG_33CH
0	0	0	0	0	0					5	5	5	18.2	18.2	18.2	39.817	0	55.279	1048000000	21	59	0.472826	0.18149	J3KPS3;P04075;H3BQN4;H3BPS8;H3BR68;H3BUH7;H3BR04;H3BMQ8;H3BU78	J3KPS3;P04075;H3BQN4;H3BPS8	Fructose-bisphosphate aldolase;Fructose-bisphosphate aldolase A	ALDOA	130
5.15504	7.96494	6.90335	-7.96494	6.69928	6.24591				+	9	9	7	39.9	39.9	33.7	20.049	0	323.31	492890000000	6	877	8.52623	0	K7ER74;P02655;Q6P163;V9GYJ8;K7EMC3	K7ER74;P02655	Apolipoprotein C-II;Proapolipoprotein C-II	APOC4-APOC2;APOC2	133	HP_40PG;CHPG_40PG;33CH_40PG;10PG_40PG;ePC_40PG
1.99263	-1.99263	0	0	0	0				+	9	9	9	24.1	24.1	24.1	43.974	0	101.82	14782000000	19	354	1.87824	0.00414286	O14791;B1AH96	O14791	Apolipoprotein L1	APOL1	134	HP_ePC
5.96169	-2.92664	-4.37215	-5.96169	3.69904	3.80096				+	19	19	19	60.5	60.5	60.5	38.087	0	323.31	86112000000	18	736	6.89735	0	O43866	O43866	CD5 antigen-like	CD5L	135	33CH_40PG;CHPG_40PG;HP_40PG;33CH_10PG;CHPG_10PG;HP_10PG;HP_ePC
1.4162	0	-2.49242	0	2.09722	2.49242				+	10	10	10	41.8	41.8	41.8	32.903	0	132.66	4161500000	15	141	3.24237	0.000135593	O75636	O75636	Ficolin-3	FCN3	137	HP_10PG;33CH_10PG;CHPG_10PG
-7.30631	8.35504	4.81695	-8.35504	-3.97238	-4.57762				+	8	8	1	38.3	38.3	5.3	21.253	0	84.264	50266000000	10	400	9.49379	0	O95445	O95445	Apolipoprotein M	APOM	138	CHPG_HP;33CH_HP;10PG_HP;ePC_HP;33CH_40PG;10PG_40PG;ePC_40PG;10PG_CHPG;ePC_CHPG;ePC_33CH
5.46995	-3.12549	-2.19993	-5.46995	3.15271	3.96396				+	25	25	11	53	53	31	45.205	0	323.31	108030000000	20	1234	5.97592	0	P00738;J3QR68;H0Y300;A0A0C4DGL8;J3QLC9;A0A087WU08;H3BS21;J3KTC3;J3KRH2;J3KSV1;J3QQI8;H3BMJ7	P00738;J3QR68;H0Y300;A0A0C4DGL8;J3QLC9;A0A087WU08	Haptoglobin;Haptoglobin alpha chain;Haptoglobin beta chain	HP	140	33CH_40PG;CHPG_40PG;HP_40PG;CHPG_ePC;HP_ePC;HP_10PG
0	2.13055	0	-2.69236	2.69236	2.6352				+	20	6	6	54	25.9	25.9	39.029	0	73.686	7544600000	20	75	2.61394	0.000776119	P00739;A0A0A0MRD9	P00739;A0A0A0MRD9	Haptoglobin-related protein	HPR	141	ePC_40PG;33CH_40PG;CHPG_40PG
2.75455	5.20961	-3.23924	-5.20961	-1.60943	0				+	5	5	5	11.9	11.9	11.9	52.602	0	33.625	721420000	27	27	5.26455	0	P01008	P01008	Antithrombin-III	SERPINC1	143	33CH_40PG;HP_40PG;ePC_40PG;HP_10PG;ePC_10PG;ePC_33CH
-3.38706	5.83519	6.8151	3.22701	-6.8151	-2.22008				+	5	5	5	11.3	11.3	11.3	47.65	0	35.45	1742600000	20	100	7.45923	0	P01011;G3V3A0;G3V595	P01011;G3V3A0	Alpha-1-antichymotrypsin;Alpha-1-antichymotrypsin His-Pro-less	SERPINA3	144	CHPG_33CH;40PG_33CH;ePC_33CH;10PG_33CH;ePC_HP;10PG_HP;ePC_CHPG;10PG_CHPG
-2.58007	4.55024	5.05098	-3.58857	-5.05098	-3.17586				+	46	46	40	38.8	38.8	33.7	163.29	0	323.31	27281000000	69	726	6.76993	0	P01023;H0YFH1;CON__ENSEMBL:ENSBTAP00000024146;F8W7L3	P01023	Alpha-2-macroglobulin	A2M	145	ePC_33CH;10PG_33CH;ePC_40PG;10PG_40PG;ePC_HP;10PG_HP;ePC_CHPG;10PG_CHPG
-4.42983	9.6827	7.18167	5.24655	-9.6827	-5.26549				+	81	81	71	54	54	49.2	187.15	0	323.31	59666000000	95	1440	10.1246	0	P01024;M0QYC8;M0QXZ3;M0R0Q9;M0R1Q1;O95568	P01024	Complement C3;Complement C3 beta chain;C3-beta-c;Complement C3 alpha chain;C3a anaphylatoxin;Acylation stimulating protein;Complement C3b alpha chain;Complement C3c alpha chain fragment 1;Complement C3dg fragment;Complement C3g fragment;Complement C3d fragment;Complement C3f fragment;Complement C3c alpha chain fragment 2	C3	146	CHPG_33CH;40PG_33CH;10PG_33CH;ePC_33CH;10PG_HP;ePC_HP;10PG_CHPG;ePC_CHPG;ePC_40PG
-2.87029	4.20115	-4.20115	-1.42408	0	-2.86134				+	13	13	13	26.4	26.4	26.4	71.957	0	91.072	2940000000	35	28	4.28436	0	P01042	P01042	Kininogen-1;Kininogen-1 heavy chain;T-kinin;Bradykinin;Lysyl-bradykinin;Kininogen-1 light chain;Low molecular weight growth-promoting factor	KNG1	148	ePC_10PG;ePC_HP;ePC_40PG;ePC_CHPG
4.28951	2.79721	-3.39395	-6.54312	6.54312	5.5524				+	9	9	9	45.3	45.3	45.3	18.098	0	71.566	59935000000	8	264	7.40865	0	P01591;D6RD17;D6RHJ6;C9JA05	P01591;D6RD17;D6RHJ6;C9JA05	Immunoglobulin J chain	IGJ;JCHAIN	149	ePC_40PG;HP_40PG;CHPG_40PG;33CH_40PG;HP_10PG;CHPG_10PG;33CH_10PG
0	0	0	-1.88164	1.88164	0				+	4	4	2	46.6	46.6	26.7	12.557	0	37.501	8192300000	5	59	1.54099	0.0108571	P01619	P01619	Ig kappa chain V-III region B6		153	33CH_40PG
0	-2.24954	0	0	0	2.24954				+	2	2	2	17	17	17	12.042	0	17.923	1183600000	4	68	1.86783	0.00432941	P01714	P01714	Ig lambda chain V-III region SH		160	CHPG_ePC
0	-1.58828	0	0	0	1.58828				+	2	2	0	18.8	18.8	0	12.011	0	27.034	2882900000	3	123	1.65458	0.00755056	P01717;A0A075B6K0	P01717;A0A075B6K0	Ig lambda chain V-IV region Hil	IGLV3-16	161	CHPG_ePC
3.82865	3.41608	2.81895	-5.73458	5.73458	3.91907				+	5	4	2	44.4	38.5	25.6	12.582	0	42.022	4832400000	6	73	4.96401	0	P01764;P0DP03;A0A0J9YY99;P01768	P01764;P0DP03;A0A0J9YY99;P01768	Ig heavy chain V-III region 23;Ig heavy chain V-III region CAM	IGHV3-23	162	10PG_40PG;ePC_40PG;CHPG_40PG;HP_40PG;33CH_40PG
5.15159	1.91428	2.3217	-6.68381	5.3822	6.68381				+	8	8	8	82.2	82.2	82.2	11.765	0	306.62	111240000000	5	693	7.11044	0	P01834;A0A5H1ZRQ3	P01834;A0A5H1ZRQ3	Ig kappa chain C region	IGKC	166	ePC_40PG;10PG_40PG;33CH_40PG;HP_40PG;CHPG_40PG;CHPG_ePC;CHPG_10PG
6.24467	5.26591	-3.12323	-7.84911	7.84911	7.55796				+	31	31	31	63.6	63.6	63.6	49.439	0	323.31	982280000000	25	2996	9.1998	0	P01871	P01871	Ig mu chain C region	IGHM	167	10PG_40PG;ePC_40PG;HP_40PG;CHPG_40PG;33CH_40PG;HP_10PG;CHPG_10PG;33CH_10PG
8.39197	7.50287	5.70436	-10.8399	4.93085	10.8399				+	27	27	27	77.5	77.5	77.5	30.777	0	323.31	124790000000	18	1174	11.9739	0	P02647;F8W696	P02647;F8W696	Apolipoprotein A-I;Proapolipoprotein A-I;Truncated apolipoprotein A-I	APOA1	168	33CH_40PG;10PG_40PG;ePC_40PG;HP_40PG;CHPG_40PG;CHPG_33CH;CHPG_10PG;CHPG_ePC
10.4143	4.82746	-10.4143	-6.34864	7.90549	-4.073				+	34	34	34	81.1	81.1	81.1	36.154	0	323.31	608930000000	22	2759	10.7109	0	P02649;H0Y7L5;E9PEV4;E7ERP7;CON__Q03247	P02649;H0Y7L5;E9PEV4;E7ERP7	Apolipoprotein E	APOE	169	40PG_10PG;CHPG_10PG;ePC_10PG;33CH_10PG;HP_10PG;33CH_40PG;HP_40PG;HP_CHPG;HP_ePC
2.87681	-2.87681	0	0	-2.25207	1.93683				+	7	7	7	49.5	49.5	49.5	10.649	0	90	34742000000	5	296	3.31927	0.000145455	V9GYG9;V9GYM3;P02652;V9GYE3;V9GYC1;V9GYS1	V9GYG9;V9GYM3;P02652;V9GYE3;V9GYC1;V9GYS1	Apolipoprotein A-II;Proapolipoprotein A-II;Truncated apolipoprotein A-II	APOA2	170	CHPG_ePC;HP_ePC;CHPG_33CH;HP_33CH
-10.8485	-10.8487	-10.8486	10.8487	-10.8487	-10.6169				+	10	10	10	54.2	54.2	54.2	9.3318	0	96.331	183970000000	3	948	20.6631	0	P02654;K7ERI9;K7EJI9;K7ELM9;K7EPF9;K7EKP1	P02654;K7ERI9;K7EJI9;K7ELM9;K7EPF9	Apolipoprotein C-I;Truncated apolipoprotein C-I	APOC1	171	33CH_ePC;HP_ePC;10PG_ePC;CHPG_ePC;40PG_ePC;CHPG_33CH;40PG_33CH;CHPG_HP;40PG_HP;CHPG_10PG;40PG_10PG;40PG_CHPG
0	-1.88323	-1.49873	-1.33301	1.88323	0				+	30	30	30	38.5	38.5	38.5	94.972	0	323.31	66445000000	35	656	1.92555	0.00385542	P02671;A0A087WUA0;CON__P02672	P02671	Fibrinogen alpha chain;Fibrinopeptide A;Fibrinogen alpha chain	FGA	172	33CH_ePC;33CH_10PG;33CH_40PG
0	0	0	-3.75866	3.75866	-1.74749				+	28	28	24	57.8	57.8	52.5	55.928	0	230.86	39448000000	29	270	3.07646	0.000196721	P02675;D6REL8	P02675;D6REL8	Fibrinogen beta chain;Fibrinopeptide B;Fibrinogen beta chain	FGB	173	33CH_40PG;33CH_CHPG
-3.87836	9.37618	-4.19095	-5.54452	-7.84416	-9.37618				+	5	5	5	25.3	25.3	25.3	25.773	0	36.158	1647200000	13	64	9.3154	0	P02747	P02747	Complement C1q subcomponent subunit C	C1QC	175	10PG_CHPG;ePC_CHPG;ePC_33CH;ePC_40PG;ePC_HP;ePC_10PG
-10.8978	-10.8978	-10.8978	10.8978	-10.8978	-10.8978				+	19	19	18	56.2	56.2	53.6	38.298	0	323.31	194360000000	17	380	25.0051	0	P02749;J3QRN2;J3QLI0;J3KS17	P02749;J3QRN2	Beta-2-glycoprotein 1	APOH	177	33CH_HP;CHPG_HP;10PG_HP;40PG_HP;33CH_ePC;CHPG_ePC;10PG_ePC;40PG_ePC;40PG_33CH;40PG_CHPG;40PG_10PG
0	0	0	0	0	0					12	12	12	6	6	6	272.32	0	90.216	2028100000	96	128	0.291216	0.321243	P02751;H0Y7Z1	P02751	Fibronectin;Anastellin;Ugl-Y1;Ugl-Y2;Ugl-Y3	FN1	178
-1.88455	2.11763	0	0	-1.32145	-2.11763				+	5	5	5	19.9	19.9	19.9	38.999	0	37.792	1205600000	16	36	2.30335	0.00169863	P02760;S4R471;S4R3Y4	P02760	Protein AMBP;Alpha-1-microglobulin;Inter-alpha-trypsin inhibitor light chain;Trypstatin	AMBP	179	ePC_HP;ePC_CHPG;ePC_33CH
0	0	-1.87712	0	1.87712	0				+	4	4	4	35.6	35.6	35.6	10.845	0	33.027	1934300000	4	53	1.60256	0.0088	P02776;P10720	P02776;P10720	Platelet factor 4;Platelet factor 4, short form;Platelet factor 4 variant;Platelet factor 4 variant(4-74);Platelet factor 4 variant(5-74);Platelet factor 4 variant(6-74)	PF4;PF4V1	181	33CH_10PG
-8.09774	6.26442	8.09774	-5.06537	-6.98318	5.68733				+	38	38	38	54.4	54.4	54.4	77.063	0	323.31	23375000000	40	654	10.4414	0	P02787;H7C5E8;F8WEK9;F8WCI6;C9JVG0;C9JB55;F8WC57	P02787	Serotransferrin	TF	182	CHPG_HP;ePC_HP;10PG_HP;CHPG_33CH;ePC_33CH;10PG_33CH;CHPG_40PG;ePC_40PG;10PG_40PG
-6.46658	5.67582	7.81234	-7.81234	-3.78922	3.70133				+	10	10	10	25.3	25.3	25.3	51.676	0	100.37	2628700000	22	127	9.18058	0	P02790;Q9BS19	P02790;Q9BS19	Hemopexin	HPX	183	CHPG_40PG;ePC_40PG;10PG_40PG;CHPG_HP;ePC_HP;10PG_HP;ePC_33CH;10PG_33CH
-2.22904	2.13507	5.43693	-5.43693	2.17722	2.6269				+	25	25	25	56.1	56.1	56.1	67.033	0	323.31	79313000000	30	838	4.92163	0	P04003;A6PVY5;F2Z2V7;CON__Q28065	P04003	C4b-binding protein alpha chain	C4BPA	185	ePC_40PG;33CH_40PG;CHPG_40PG;10PG_40PG;10PG_HP
0	0	0	-1.87708	1.87708	0				+	9	9	9	23.2	23.2	23.2	54.305	0	73.027	3448100000	19	114	1.81009	0.00491954	P04004;CON__Q3ZBS7;F5GX75;H0YJW9	P04004	Vitronectin;Vitronectin V65 subunit;Vitronectin V10 subunit;Somatomedin-B	VTN	186	33CH_40PG
9.82363	10.8487	10.7807	-10.8487	10.8484	10.8487				+	255	255	255	56.7	56.7	56.7	515.6	0	323.31	1032700000000	250	9248	19.0632	0	P04114;A8MUN2;A0A669KB70;CON__ENSEMBL:ENSBTAP00000032840	P04114	Apolipoprotein B-100;Apolipoprotein B-48	APOB	187	HP_40PG;10PG_40PG;33CH_40PG;ePC_40PG;CHPG_40PG;ePC_HP;CHPG_HP;ePC_10PG;CHPG_10PG;CHPG_33CH
1.96586	2.387	-3.40407	0	3.40407	-2.81017				+	5	5	5	10.3	10.3	10.3	59.578	0	86.655	1498300000	22	58	4.32193	0	P04196	P04196	Histidine-rich glycoprotein	HRG	188	ePC_10PG;HP_10PG;33CH_10PG;ePC_CHPG;33CH_CHPG
0	-1.97865	-2.13679	-1.66287	2.13679	1.58892				+	3	3	3	21.4	21.4	21.4	12.451	0	18.145	2031200000	4	68	3.27024	0.000140351	P04211;A0A075B6I9	P04211;A0A075B6I9	Ig lambda chain V region 4A	IGLV7-46	189	CHPG_10PG;33CH_10PG;33CH_40PG;CHPG_ePC;33CH_ePC
9.40954	5.93448	-5.28506	-9.40954	4.84131	3.73872				+	101	101	101	41	41	41	309.26	0	323.31	567780000000	132	5654	9.15707	0	P04275	P04275	von Willebrand factor;von Willebrand antigen 2	VWF	192	10PG_40PG;CHPG_40PG;33CH_40PG;ePC_40PG;HP_40PG;ePC_10PG;HP_10PG;HP_CHPG;HP_33CH;HP_ePC
0	0	0	0	0	0					6	6	6	24.5	24.5	24.5	36.053	0	126.66	1745500000	17	35	0.655896	0.10624	P04406;E7EUT5;O14556	P04406;E7EUT5	Glyceraldehyde-3-phosphate dehydrogenase	GAPDH	194
0	0	0	0	0	0				+	9	9	9	25.1	25.1	25.1	56.559	0	88.592	1107200000	29	56	0.951872	0.0468866	P06576;H0YH81;F8W079;F8W0P7;H0YI37	P06576;H0YH81;F8W079	ATP synthase subunit beta, mitochondrial;ATP synthase subunit beta	ATP5B	199
4.24348	-8.70801	-7.48111	8.70801	-3.98447	-7.05752				+	20	20	19	42.7	42.7	39.9	45.371	0	156.56	10490000000	25	356	9.80186	0	P06727	P06727	Apolipoprotein A-IV	APOA4	200	33CH_ePC;HP_ePC;40PG_ePC;HP_10PG;40PG_10PG;HP_CHPG;40PG_CHPG;40PG_33CH
-3.09709	6.99537	-6.88325	-9.22568	9.22568	4.84384				+	33	33	33	44.9	44.9	44.9	501.31	0	323.31	71372000000	172	997	10.288	0	P08519;A0A087WWY0;Q16609	P08519	Apolipoprotein(a)	LPA	205	HP_40PG;CHPG_40PG;ePC_40PG;33CH_40PG;CHPG_10PG;ePC_10PG;33CH_10PG;ePC_HP;33CH_HP;33CH_CHPG
0	0	0	0	0	0				+	14	14	13	39.5	39.5	37.6	53.651	0	112.26	1757600000	32	112	1.17579	0.0266526	P08670;B0YJC4;B0YJC5;A0A1B0GTT5;A0A1B0GVG8;P17661	P08670;B0YJC4;B0YJC5	Vimentin	VIM	206
-2.97255	5.86725	4.0224	-2.53945	-5.86725	-2.85887				+	35	35	0	25.1	25.1	0	192.75	0	323.31	20505000000	80	438	6.20429	0	P0C0L5;A0A3B3ISA6	P0C0L5;A0A3B3ISA6	Complement C4-B;Complement C4 beta chain;Complement C4-B alpha chain;C4a anaphylatoxin;C4b-B;C4d-B;Complement C4 gamma chain	C4B	209	10PG_33CH;ePC_33CH;10PG_HP;ePC_HP;10PG_CHPG;ePC_CHPG;ePC_40PG
1.94966	0	-2.22926	2.22926	0	0				+	7	7	3	84	84	34	11.293	0	323.31	111270000000	7	412	2.75233	0.000492308	P0DOY2;P0DOY3;P0CF74;A0A5H1ZRQ7;A0M8Q6	P0DOY2;P0DOY3;P0CF74	Ig lambda-6 chain C region	IGLC6	210	40PG_10PG;HP_10PG
-1.49273	0	0	0	1.49363	-1.49363				+	15	15	15	33.4	33.4	33.4	52.494	0	127.87	22572000000	19	325	1.97707	0.00345679	P10909;H0YLK8;E7ERK6;H0YC35;E7ETB4;E5RG36;E5RGB0;E5RH61;E5RJZ5;H0YAS8	P10909;H0YLK8;E7ERK6;H0YC35	Clusterin;Clusterin beta chain;Clusterin alpha chain;Clusterin	CLU	212	33CH_HP;33CH_CHPG
0	0	0	0	0	0				+	6	6	2	26.9	26.9	8.7	22.885	0	38.614	1382500000	15	64	1.21299	0.0248172	V9GYG0;P12235;Q9H0C2	V9GYG0;P12235;Q9H0C2	ADP/ATP translocase 1;ADP/ATP translocase 4;ADP/ATP translocase 4, N-terminally processed	SLC25A4;SLC25A31	215
0	2.95974	1.49308	1.41415	0	-2.95974				+	19	19	19	20.3	20.3	20.3	105.21	0	146.33	2846900000	47	126	2.5307	0.000971429	Q5T985;P19823;Q5T987;CON__Q9TRI1	Q5T985;P19823	Inter-alpha-trypsin inhibitor heavy chain H2	ITIH2	224	40PG_CHPG;10PG_CHPG;ePC_CHPG
0	0	2.6504	0	0	-2.6504				+	9	9	9	12.6	12.6	12.6	101.39	0	72.994	1056800000	33	31	2.06493	0.00285714	P19827;F8WAS2;CON__Q0VCM5;H7C5I0;H7C0N0	P19827	Inter-alpha-trypsin inhibitor heavy chain H1	ITIH1	225	10PG_CHPG
1.63637	-2.27927	0	0	0	2.27927				+	6	6	6	22.2	22.2	22.2	28.357	0	59.191	19063000000	14	182	2.33359	0.00155556	P20851;Q5VVQ7	P20851;Q5VVQ7	C4b-binding protein beta chain	C4BPB	227	HP_ePC;CHPG_ePC
0	2.24806	1.6998	-2.24806	0	0				+	9	9	9	19.5	19.5	19.5	59.75	0	77.052	986600000	31	67	2.23701	0.00192	P25705;K7ERX7;K7EK77;K7EQH4;K7EJP1;K7ENJ4;K7ESA0	P25705;K7ERX7;K7EK77	ATP synthase subunit alpha, mitochondrial	ATP5A1	229	10PG_40PG;ePC_40PG
-10.103	8.74511	10.103	5.78812	-7.21598	-8.27743				+	14	14	14	60.8	60.8	60.8	39.731	0	323.31	80972000000	15	352	12.6313	0	P27169;F8WF42	P27169	Serum paraoxonase/arylesterase 1	PON1	230	40PG_HP;ePC_HP;10PG_HP;40PG_CHPG;ePC_CHPG;10PG_CHPG;40PG_33CH;ePC_33CH;10PG_33CH;10PG_40PG
0	0	0	0	0	0					6	4	4	31.5	22.8	22.8	14.553	0	47.221	7159800000	6	89	0.759334	0.0802041	P55056	P55056	Apolipoprotein C-IV	APOC4	236
2.10818	2.22019	1.39326	-2.22019	0	0				+	6	6	6	23.8	23.8	23.8	30.077	0	70.876	5293200000	10	148	2.26452	0.00194595	P60201;B1B1G3;B1B1G4;B1B1G6;B1B1G1;B1B1G2	P60201	Myelin proteolipid protein	PLP1	238	10PG_40PG;ePC_40PG;HP_40PG
0	2.86395	1.57909	-2.86395	2.02987	0				+	5	5	5	50.5	50.5	50.5	11.367	0	34.327	2126100000	6	114	2.5666	0.000927536	P62805	P62805	Histone H4	HIST1H4A	244	10PG_40PG;33CH_40PG;ePC_40PG
0	3.71307	1.60671	-3.71307	0	-1.57321				+	14	14	0	45.7	45.7	0	50.151	0	184.57	4743700000	21	144	3.25134	0.000137931	P68363	P68363	Tubulin alpha-1B chain	TUBA1B	247	10PG_40PG;ePC_40PG;ePC_CHPG
0	0	0	0	0	0					12	3	3	33	7.6	7.6	49.924	0	20.04	389150000	21	17	0.661536	0.105737	P68366;C9JEV8;C9JQ00;C9JJQ8;C9JDL2	P68366	Tubulin alpha-4A chain	TUBA4A	248
0	3.02703	0	-3.02703	0	0				+	17	17	1	53	53	2.7	49.83	0	323.31	5200500000	19	237	2.39974	0.00135211	P68371;Q5ST81;Q3ZCM7;A0A075B736;Q5SQY0;A6NNZ2;CON__ENSEMBL:ENSBTAP00000025008;Q9H4B7	P68371;Q5ST81	Tubulin beta-4B chain	TUBB4B;TUBB	249	ePC_40PG
4.06408	-3.33759	3.18325	-7.93984	6.91287	7.93984				+	11	11	11	94.6	94.6	94.6	15.998	0	85.673	13862000000	11	253	8.2308	0	P68871;A0A2R8Y7R2;F8W6P5;P02042;E9PFT6;E9PEW8;A0A0J9YWK4;CON__Q3SX09;C9JRG0;CON__P02070;A0A2R8Y7X9;P69892;P69891;P02100	P68871;A0A2R8Y7R2;F8W6P5;P02042	Hemoglobin subunit beta;LVV-hemorphin-7;Spinorphin;Hemoglobin subunit delta	HBB;HBD	250	ePC_40PG;10PG_40PG;HP_40PG;33CH_40PG;CHPG_40PG;33CH_ePC;CHPG_ePC;CHPG_10PG
2.30606	-3.57889	0	-2.2497	1.75091	3.57889				+	6	6	4	52.1	52.1	39.4	15.257	0	139.36	10755000000	8	238	4.03619	8e-05	P69905;A0A2R8Y7C0;G3V1N2	P69905;A0A2R8Y7C0;G3V1N2	Hemoglobin subunit alpha	HBA1;HBA2	251	33CH_ePC;HP_ePC;CHPG_ePC;CHPG_40PG
9.65061	-5.88695	-5.97676	-9.65061	6.21306	5.75572				+	18	18	18	33	33	33	65.33	0	209.78	41353000000	26	632	10.1582	0	Q08380;K7EP36;K7ESM3;K7EKQ5;K7EJY8;K7ES75;K7EN99;K7ERZ6;K7EJD3	Q08380	Galectin-3-binding protein	LGALS3BP	253	CHPG_40PG;33CH_40PG;HP_40PG;CHPG_10PG;33CH_10PG;HP_10PG;CHPG_ePC;33CH_ePC;HP_ePC;HP_CHPG;HP_33CH
-10.8297	10.8297	10.1875	-10.788	-6.07481	-7.90758				+	3	3	3	11.7	11.7	11.7	35.399	0	33.132	21126000000	13	73	14.9868	0	Q13790	Q13790	Apolipoprotein F	APOF	255	CHPG_HP;33CH_HP;10PG_HP;ePC_HP;33CH_40PG;10PG_40PG;ePC_40PG;10PG_CHPG;ePC_CHPG;10PG_33CH;ePC_33CH
-1.89589	1.84211	3.52192	0	-3.52192	0				+	13	13	13	14.4	14.4	14.4	103.36	0	88.904	1567100000	44	80	3.2894	0.000142857	Q14624;B7ZKJ8;H7C0L5;CON__Q3T052	Q14624;B7ZKJ8;H7C0L5	Inter-alpha-trypsin inhibitor heavy chain H4;70 kDa inter-alpha-trypsin inhibitor heavy chain H4;35 kDa inter-alpha-trypsin inhibitor heavy chain H4	ITIH4	257	ePC_33CH;10PG_33CH;10PG_HP
-1.42161	0	1.31004	0	0	1.42161				+	7	7	7	22	22	22	34.001	0	67.069	3419300000	14	136	1.98131	0.00345	Q15485	Q15485	Ficolin-2	FCN2	258	10PG_HP;CHPG_HP

## Sheet: HP - EPC
Significant	#NAME?	Difference	Protein IDs	Majority protein IDs	Protein names	Gene names	id	Symbol color	Symbol type	Symbol size	Show label	Only identified by site	Reverse	Potential contaminant	Peptides	Razor + unique peptides	Unique peptides	Sequence coverage [%]	Unique + razor sequence coverage [%]	Unique sequence coverage [%]	Mol. weight [kDa]	Q-value	Score	Intensity	iBAQ peptides	MS/MS count	LFQ intensity 01	LFQ intensity 01_211116203409	LFQ intensity 01_211116221134	LFQ intensity 02	LFQ intensity 02_211117012617	LFQ intensity 02_211117030340	LFQ intensity 03	LFQ intensity 03_211117075550	LFQ intensity 03_211117093314	LFQ intensity 04	LFQ intensity 04_211117124800	LFQ intensity 04_211117142524	LFQ intensity 05	LFQ intensity 05_211117174036	LFQ intensity 05_211117191758	LFQ intensity 06	LFQ intensity 06_211117223243	LFQ intensity 06_211118001007	LFQ intensity 07	LFQ intensity 07_211118032450	LFQ intensity 07_211118050212	LFQ intensity 08	LFQ intensity 08_211118081658
+	14.7253	-1.34205	CON__P02768-1;P02768;A0A0C4DGB6;B7WNR0;H0YA55;D6RHD5;C9JKR2;A0A087WWT3;H7C013	CON__P02768-1;P02768;A0A0C4DGB6;B7WNR0;H0YA55;D6RHD5;C9JKR2;A0A087WWT3	Serum albumin	ALB	94	Color2 [DarkGray]	1	4					65	65	59	85.7	85.7	80.6	69.366	0	323.31	657970000000	37	4331	0.641356	0.689964	0.684216	0.686912	0.702396	0.687044	2.04478	2.00815	2.04823	1.87717	1.93573	2.06851	2.06353	2.063	2.10721	1.96203	1.96997	1.98722	1.7333	1.74568	1.80778	1.97082	1.90048
+	4.77185	-0.635111	A0A024R6I7;P01009;A0A0G2JRN3;G3V2B9;G3V544;G3V5R8;G3V387;A0A0B4J278	A0A024R6I7;P01009;A0A0G2JRN3	Alpha-1-antitrypsin;Short peptide from AAT	SERPINA1	0	Color2 [DarkGray]	1	4					22	22	22	46.9	46.9	46.9	46.708	0	304.03	26482000000	23	421	-0.00715441	-0.0174076	0.016372	0.209658	0.506446	0.191223	0.878397	0.805809	0.743643	0.819227	0.351663	0.878867	0.867334	0.896224	0.82354	0.518855	0.634274	0.575391	1.11108	1.06476	1.13114	0.657395	0.444434
+	2.9452	0.570811	A0A075B6I0	A0A075B6I0		IGLV8-61	2	Color2 [DarkGray]	1	4					3	3	3	20.5	20.5	20.5	12.814	0	23.627	3590700000	4	62	0.130406	-0.0796344	0.15313	0.101008	NaN	0.183731	-0.403314	-0.549453	-0.610199	-0.209784	-0.0223713	-0.179157	-0.744417	-0.679484	-0.859567	-0.223792	-0.127782	NaN	NaN	NaN	-0.186387	-0.773926	-0.740578
+	1.211	0.564611	A0A075B6K5;P80748;A0A075B6K2	A0A075B6K5;P80748	Ig lambda chain V-III region LOI	IGLV3-9	4	Color2 [DarkGray]	1	4					3	3	3	33	33	33	12.332	0	26.327	1032300000	5	43	-0.696227	NaN	-0.641002	-0.873398	NaN	-0.0407439	-0.968382	-1.29423	-1.26769	NaN	-0.693785	-0.721929	-1.8187	NaN	NaN	-0.69454	-0.21161	-0.448908	-0.671555	-0.357749	-0.894793	NaN	-1.22791
+	1.60602	0.451601	A0A0C4DH68;A0A075B6R9	A0A0C4DH68;A0A075B6R9		IGKV2-24;IGKV2D-24	6	Color2 [DarkGray]	1	4					2	2	1	16.7	16.7	10.8	13.079	0	16.63	5597600000	4	42	0.285721	0.437971	0.23676	NaN	0.480354	0.46995	0.157828	-0.361284	-0.394904	0.449669	0.293783	0.344061	-0.493313	-0.180498	-0.440387	0.171107	0.195303	NaN	0.0734863	0.110639	0.13333	-0.459322	-0.448447
+	3.08933	0.636423	Q9Y6R7;A0A087WXI2;A0A087WUZ2	Q9Y6R7;A0A087WXI2	IgGFc-binding protein	FCGBP	17	Color2 [DarkGray]	1	4					36	36	36	13.9	13.9	13.9	572.01	0	323.31	13296000000	163	564	0.115277	0.192784	0.11505	0.193006	0.225837	0.249726	-0.360277	-0.4701	-0.494175	-0.0162636	-0.11222	-0.0596511	-0.900299	-0.727134	-0.950164	-0.180512	-0.0864548	-0.103492	-0.274854	-0.228218	-0.387697	-0.854457	-0.83354
+	5.21782	-0.864298	P01857;A0A0A0MS08;A0A0A0MS07	P01857;A0A0A0MS08;A0A0A0MS07	Ig gamma-1 chain C region	IGHG1	23	Color2 [DarkGray]	1	4					14	14	7	56.1	56.1	32.7	36.105	0	159.52	39907000000	15	277	0.361604	0.379217	0.35186	-0.300375	0.243034	0.299779	1.22685	1.15744	1.1769	0.725009	0.875321	0.90153	1.27566	1.18859	1.25407	0.84992	0.73439	0.712583	1.15546	1.03648	1.29354	1.1367	1.10452
+	2.25731	0.755277	A0A0B4J1V0;P0DTE1;S4R3C0;A0A0C4DH36;A0A075B7F1;A0A075B6Q5	A0A0B4J1V0		IGHV3-15	29	Color2 [DarkGray]	1	4					5	2	2	27.7	12.6	12.6	12.926	0	16.77	871150000	7	44	-0.983392	-0.897217	-1.19209	-0.394051	-0.240078	-0.492222	-1.4574	-1.84636	-1.9052	-0.707881	-1.09187	-0.845544	-1.83656	-1.58717	-1.81809	-0.930571	-0.741124	-0.870448	-1.39133	-1.17087	-1.29518	-1.75299	-1.63766
+	2.81606	0.364173	A0A0B4J1X5;A0A075B7E8;A0A0J9YVY3	A0A0B4J1X5;A0A075B7E8		IGHV3-74;IGHV3OR16-13	30	Color2 [DarkGray]	1	4					4	2	1	30.8	15.4	6	12.839	0	26.163	14323000000	7	148	0.870527	0.931164	0.82177	0.824221	0.994389	0.919326	0.699486	0.4415	0.417345	0.827851	0.713794	0.725407	0.23276	0.40529	0.301109	0.566101	0.71228	0.759497	0.593773	0.608884	0.53355	0.223939	0.190124
+	2.03551	0.42162	A0A0B4J231;B9A064;A0A5H1ZRQ4;P0CG04	A0A0B4J231;B9A064;A0A5H1ZRQ4;P0CG04	Immunoglobulin lambda-like polypeptide 5;Ig lambda-1 chain C regions	IGLL5;IGLC1	32	Color2 [DarkGray]	1	4					7	3	3	45.1	20.5	20.5	23.15	0	21.766	8941000000	11	192	0.345191	0.45181	0.38455	0.666353	0.833813	0.790783	0.272395	0.284484	-0.113383	0.508761	0.427328	0.463431	-0.17524	-0.109659	-0.14395	0.297842	0.427887	0.345092	0.315626	0.483599	0.272534	-0.177395	0.231309
+	2.25645	0.718772	A0A0C4DH38;A0A0J9YXX1	A0A0C4DH38;A0A0J9YXX1		IGHV5-51	43	Color2 [DarkGray]	1	4					3	3	3	34.2	34.2	34.2	12.674	0	23.846	1807700000	6	52	-0.138441	-0.0527271	-0.12074	NaN	NaN	NaN	NaN	-0.913212	-1.00182	-0.937228	-0.261093	-0.396783	-1.08531	-0.779724	-1.20676	-0.592191	-0.431777	-0.48714	-0.510499	-0.600378	-0.731824	-1.14746	-1.11873
+	1.49672	0.516626	A0A3B3ISJ1;A0A0S2Z4L3;P07225;G5E9F8;A0A3B3IRK9;A0A3B3IUA6;C9K0R0	A0A3B3ISJ1;A0A0S2Z4L3;P07225;G5E9F8;A0A3B3IRK9	Vitamin K-dependent protein S	PROS1	50	Color2 [DarkGray]	1	4					16	16	16	24.5	24.5	24.5	73.757	0	263.46	9422900000	30	312	-0.112037	-0.130069	-0.376492	0.181041	0.312516	0.0314329	-0.43134	-0.671001	-0.744523	0.229193	-0.0430046	-0.0576759	-1.09682	-0.921548	-1.05333	-0.155507	0.130935	0.138175	-0.0948029	-0.0808503	-0.260114	-0.647592	-1.0372
+	5.68136	-0.499098	H9KV48;A0A7I2V2D2;E9PGN7;P05155;A0A7I2V5R3;A0A087WUD9	H9KV48;A0A7I2V2D2;E9PGN7;P05155;A0A7I2V5R3	Plasma protease C1 inhibitor	SERPING1	70	Color2 [DarkGray]	1	4					4	4	4	9.7	9.7	9.7	50.989	0	27.256	838160000	21	41	-1.34014	NaN	-1.45954	-1.37167	-1.29096	-1.15003	-0.775771	-0.836195	-0.896133	NaN	-0.912122	-0.914968	-0.695958	-0.83849	-0.717319	-1.09906	-0.872273	-0.913442	-0.553017	-0.44881	NaN	-1.19483	-0.919934
+	3.72559	-0.456922	A0A7P0TAP4;A0A7P0Z441;A0A7P0T9S6;A0A7P0TA52;A0A7P0TBH1;A0A7P0T8D1;P01019	A0A7P0TAP4;A0A7P0Z441;A0A7P0T9S6;A0A7P0TA52;A0A7P0TBH1;A0A7P0T8D1;P01019	Angiotensinogen;Angiotensin-1;Angiotensin-2;Angiotensin-3;Angiotensin-4;Angiotensin 1-9;Angiotensin 1-7;Angiotensin 1-5;Angiotensin 1-4	AGT	74	Color2 [DarkGray]	1	4					8	8	8	38.2	38.2	38.2	30.67	0	97.532	1029800000	15	29	-1.33005	-1.06742	-1.14555	-1.17455	-1.08475	-1.16042	-0.92515	-0.573349	-0.632217	-1.03962	-0.89652	-0.480822	-0.489017	-0.614239	-0.680891	-1.05922	-0.799579	-0.792144	-0.494909	-0.483614	-0.589035	-1.26054	-1.22127
+	6.1509	0.724294	A1L4H1;M0QZ17	A1L4H1	Soluble scavenger receptor cysteine-rich domain-containing protein SSC5D	SSC5D	76	Color2 [DarkGray]	1	4					16	16	16	12.7	12.7	12.7	165.74	0	294.02	6825400000	61	305	0.0978812	0.119298	0.0477546	0.273937	0.0860795	0.283191	-0.553632	-0.750861	-0.840039	-0.34714	-0.446175	-0.419241	-0.800382	-0.455095	-0.543871	-0.483621	-0.386777	-0.457831	-0.54817	-0.4684	-0.72131	-0.696725	-0.731831
+	2.29828	0.354495	C9JF17;P05090;C9JX71;F8WBT9	C9JF17;P05090	Apolipoprotein D	APOD	85	Color2 [DarkGray]	1	4					8	8	8	26.5	26.5	26.5	24.158	0	104.71	25178000000	11	364	0.370299	0.409225	0.333567	0.821339	0.712881	0.723943	0.11689	-0.0308314	-0.0621703	0.446364	0.36729	0.362589	0.127929	0.394233	0.144133	0.408173	0.5613	0.502609	0.228244	0.394938	0.155754	-0.0312599	0.222375
+	3.10365	0.417541	F5H7V9;E9PC84;J3QSU6;P24821;H0YGZ3	F5H7V9;E9PC84;J3QSU6;P24821	Tenascin	TNC	112	Color2 [DarkGray]	1	4					9	9	9	5.9	5.9	5.9	201.14	0	59.818	1171300000	85	77	-0.721043	-0.681976	-0.680279	-0.819368	-1.15729	-0.664904	-1.18402	-1.31708	-1.48876	-1.02217	NaN	-1.07375	-1.28426	-1.03131	-1.2388	-1.01717	-0.911989	-0.930839	-1.06875	-0.98784	-1.10397	-1.17455	-1.2528
+	1.94192	0.624118	O14791;B1AH96	O14791	Apolipoprotein L1	APOL1	134	Color2 [DarkGray]	1	4					9	9	9	24.1	24.1	24.1	43.974	0	101.82	14782000000	19	354	0.209652	0.178696	-0.00611724	1.07634	0.955953	1.07916	-0.0647419	-0.35473	-0.235807	0.469241	0.292254	0.263706	-0.390424	0.00332258	-0.359365	0.123957	0.408384	0.486873	0.537863	0.779981	0.1549	-0.206664	-0.227181
+	3.16999	0.333282	O43866	O43866	CD5 antigen-like	CD5L	135	Color2 [DarkGray]	1	4					19	19	19	60.5	60.5	60.5	38.087	0	323.31	86112000000	18	736	1.39674	1.35766	1.35666	1.39896	1.49006	1.4744	1.16099	1.05011	1.09582	1.17854	1.31639	1.29196	0.899568	0.852157	0.866663	1.23936	1.21242	1.24703	0.839366	0.927559	0.906844	0.922748	0.81368
+	5.45284	-2.02914	O95445	O95445	Apolipoprotein M	APOM	138	Color2 [DarkGray]	1	4					8	8	1	38.3	38.3	5.3	21.253	0	84.264	50266000000	10	400	0.198042	-0.0072555	0.229497	NaN	NaN	-1.02509	1.89395	2.06696	2.14489	1.62447	1.48097	1.45516	2.10763	1.91846	2.20896	1.3961	1.3781	0.824397	1.18952	1.14597	1.2324	1.71495	1.61115
+	3.02311	0.373963	P00738;J3QR68;H0Y300;A0A0C4DGL8;J3QLC9;A0A087WU08;H3BS21;J3KTC3;J3KRH2;J3KSV1;J3QQI8;H3BMJ7	P00738;J3QR68;H0Y300;A0A0C4DGL8;J3QLC9;A0A087WU08	Haptoglobin;Haptoglobin alpha chain;Haptoglobin beta chain	HP	140	Color2 [DarkGray]	1	4					25	25	11	53	53	31	45.205	0	323.31	108030000000	20	1234	1.22503	1.26801	1.21181	1.21493	1.23936	1.22277	0.888251	0.768223	0.724672	1.24126	1.02226	1.05691	0.596791	0.752885	0.655935	1.01843	1.06357	1.0461	0.906285	0.973646	1.02469	0.762215	0.68466
+	5.21663	-0.470346	P01011;G3V3A0;G3V595	P01011;G3V3A0	Alpha-1-antichymotrypsin;Alpha-1-antichymotrypsin His-Pro-less	SERPINA3	144	Color2 [DarkGray]	1	4					5	5	5	11.3	11.3	11.3	47.65	0	35.45	1742600000	20	100	-1.08158	NaN	-1.06721	-0.941602	-0.845069	-0.947889	-0.440517	-0.627164	-0.686406	-0.42544	-0.529338	-0.559836	-0.485582	-0.291427	-0.511214	-0.666753	-0.515213	-0.481467	-0.0366962	-0.0158669	-0.100322	-0.705704	-0.735803
+	2.33286	-0.334318	P01023;H0YFH1;CON__ENSEMBL:ENSBTAP00000024146;F8W7L3	P01023	Alpha-2-macroglobulin	A2M	145	Color2 [DarkGray]	1	4					46	46	40	38.8	38.8	33.7	163.29	0	323.31	27281000000	69	726	-0.0263093	-0.0870752	-0.152434	0.427432	0.457088	0.438496	0.53265	0.415982	0.438675	0.564567	0.540984	0.533849	0.515229	0.549081	0.503641	0.349282	0.495867	0.462957	0.925927	0.865366	0.863239	0.306187	0.207916
+	3.67665	-0.620027	P01024;M0QYC8;M0QXZ3;M0R0Q9;M0R1Q1;O95568	P01024	Complement C3;Complement C3 beta chain;C3-beta-c;Complement C3 alpha chain;C3a anaphylatoxin;Acylation stimulating protein;Complement C3b alpha chain;Complement C3c alpha chain fragment 1;Complement C3dg fragment;Complement C3g fragment;Complement C3d fragment;Complement C3f fragment;Complement C3c alpha chain fragment 2	C3	146	Color2 [DarkGray]	1	4					81	81	71	54	54	49.2	187.15	0	323.31	59666000000	95	1440	-0.389756	-0.34446	-0.418875	0.244186	0.309102	0.232769	0.565172	0.456424	0.436395	0.453837	0.592801	0.617301	0.580429	0.676756	0.650578	0.0513718	0.302035	0.245798	0.709639	0.796269	0.619059	0.214096	0.216333
+	1.89764	-0.916524	P01042	P01042	Kininogen-1;Kininogen-1 heavy chain;T-kinin;Bradykinin;Lysyl-bradykinin;Kininogen-1 light chain;Low molecular weight growth-promoting factor	KNG1	148	Color2 [DarkGray]	1	4					13	13	13	26.4	26.4	26.4	71.957	0	91.072	2940000000	35	28	-0.910498	-1.09796	-1.02937	NaN	-0.838062	-0.672227	-0.179282	0.600939	0.528574	NaN	-1.0353	-0.962065	0.426273	0.229421	0.446641	-1.17697	-1.08493	-0.753589	NaN	-1.09281	-1.17259	-0.770302	-0.875744
+	1.4687	0.549128	P01717;A0A075B6K0	P01717;A0A075B6K0	Ig lambda chain V-IV region Hil	IGLV3-16	161	Color2 [DarkGray]	1	4					2	2	0	18.8	18.8	0	12.011	0	27.034	2882900000	3	123	-0.549461	-0.31618	-0.617853	0.246928	NaN	0.341551	-0.796891	-1.0586	-1.07687	-0.246524	-0.365003	-0.122315	-1.08426	-0.704087	-1.09862	-0.259619	0.0924203	-0.0739007	-0.51408	-0.174485	-0.496222	-1.22464	-1.11232
+	2.73888	0.347416	V9GYG9;V9GYM3;P02652;V9GYE3;V9GYC1;V9GYS1	V9GYG9;V9GYM3;P02652;V9GYE3;V9GYC1;V9GYS1	Apolipoprotein A-II;Proapolipoprotein A-II;Truncated apolipoprotein A-II	APOA2	170	Color2 [DarkGray]	1	4					7	7	7	49.5	49.5	49.5	10.649	0	90	34742000000	5	296	0.847543	0.80263	0.76712	1.11734	1.29667	1.12756	0.716851	0.494656	0.473478	0.749314	0.836534	0.74455	0.505519	0.683834	0.606806	0.762948	0.932003	0.891865	1.05626	0.863181	0.726353	0.537935	0.505694
+	2.43691	0.328222	P02654;K7ERI9;K7EJI9;K7ELM9;K7EPF9;K7EKP1	P02654;K7ERI9;K7EJI9;K7ELM9;K7EPF9	Apolipoprotein C-I;Truncated apolipoprotein C-I	APOC1	171	Color2 [DarkGray]	1	4					10	10	10	54.2	54.2	54.2	9.3318	0	96.331	183970000000	3	948	0.951757	1.01039	1.22872	0.743034	0.812683	0.85554	0.515377	0.539352	0.485231	0.744844	0.927513	0.761544	0.359667	0.640295	0.475354	0.892303	1.09541	1.10704	1.06465	1.03315	0.943969	0.964075	0.874027
+	4.86777	-0.476116	P02747	P02747	Complement C1q subcomponent subunit C	C1QC	175	Color2 [DarkGray]	1	4					5	5	5	25.3	25.3	25.3	25.773	0	36.158	1647200000	13	64	-0.866283	-0.883654	-0.804561	NaN	-1.01043	NaN	-0.288271	-0.542023	-0.436645	-0.350436	-0.568777	-0.517204	-0.350165	-0.247405	-0.435107	-1.11662	-0.974936	-0.924103	-0.759545	-0.603521	-0.67649	-0.788091	-0.804253
+	2.73533	-0.460321	P02760;S4R471;S4R3Y4	P02760	Protein AMBP;Alpha-1-microglobulin;Inter-alpha-trypsin inhibitor light chain;Trypstatin	AMBP	179	Color2 [DarkGray]	1	4					5	5	5	19.9	19.9	19.9	38.999	0	37.792	1205600000	16	36	-1.0903	-1.03331	-0.989627	NaN	-0.806612	-1.02381	-0.588752	-0.374485	-0.529005	-0.912133	-0.735854	-0.779069	-0.306204	-0.235061	-0.295118	-0.993475	-0.866378	-0.958078	-0.620758	-0.495949	-0.629205	NaN	NaN
+	3.73508	-0.8961	P02787;H7C5E8;F8WEK9;F8WCI6;C9JVG0;C9JB55;F8WC57	P02787	Serotransferrin	TF	182	Color2 [DarkGray]	1	4					38	38	38	54.4	54.4	54.4	77.063	0	323.31	23375000000	40	654	-1.11752	-0.936513	-1.21664	-0.124394	-0.297044	-0.080776	0.438731	0.238008	0.239865	0.406233	0.154929	0.213592	0.248365	0.231098	0.234746	0.263992	0.596606	0.611752	0.620822	0.722303	0.541415	0.151727	0.163161
+	3.33283	-0.803478	P02790;Q9BS19	P02790;Q9BS19	Hemopexin	HPX	183	Color2 [DarkGray]	1	4					10	10	10	25.3	25.3	25.3	51.676	0	100.37	2628700000	22	127	-1.78044	-1.56361	-1.40521	-0.93197	-0.911701	-1.47755	-0.491289	-0.35743	-0.341957	-0.452312	-1.33478	-0.673458	-0.436619	-0.42427	-0.362295	-0.514646	-0.340988	-0.424134	-0.137102	-0.23427	-0.125233	-0.439949	-0.461628
+	3.61568	0.49626	P06727	P06727	Apolipoprotein A-IV	APOA4	200	Color2 [DarkGray]	1	4					20	20	19	42.7	42.7	39.9	45.371	0	156.56	10490000000	25	356	-0.240366	-0.276003	-0.313823	0.147972	0.094342	0.169035	-0.533467	-0.595895	-0.713284	-0.290602	-0.460746	-0.4272	-0.671098	-0.599286	-0.803023	-0.604219	-0.336961	-0.417865	-0.332114	-0.259763	-0.455355	-0.730382	-0.691713
+	5.95525	-0.306981	P0C0L5;A0A3B3ISA6	P0C0L5;A0A3B3ISA6	Complement C4-B;Complement C4 beta chain;Complement C4-B alpha chain;C4a anaphylatoxin;C4b-B;C4d-B;Complement C4 gamma chain	C4B	209	Color2 [DarkGray]	1	4					35	35	0	25.1	25.1	0	192.75	0	323.31	20505000000	80	438	0.374978	0.462497	0.382003	0.45045	0.626958	0.490544	0.807993	0.774268	0.694504	0.775656	0.754411	0.790121	0.844779	0.798439	0.703803	0.466639	0.64935	0.501967	0.955547	0.85172	1.00054	0.610439	0.607776
+	1.67112	0.598921	P20851;Q5VVQ7	P20851;Q5VVQ7	C4b-binding protein beta chain	C4BPB	227	Color2 [DarkGray]	1	4					6	6	6	22.2	22.2	22.2	28.357	0	59.191	19063000000	14	182	0.375779	0.473314	0.309761	0.949033	1.07478	0.918589	0.152525	-0.232984	-0.191004	0.774355	0.589083	0.67014	-0.541103	-0.0701102	-0.389297	0.753018	0.877569	0.746138	0.316659	0.581597	0.384181	-0.32596	-0.29694
+	7.19493	-2.49502	P27169;F8WF42	P27169	Serum paraoxonase/arylesterase 1	PON1	230	Color2 [DarkGray]	1	4					14	14	14	60.8	60.8	60.8	39.731	0	323.31	80972000000	15	352	-0.805189	-0.935546	-0.963924	-1.12272	-1.14565	-0.755364	1.42313	2.07408	2.06292	0.405757	1.23589	1.2107	1.83506	1.69919	1.9159	2.00887	1.34453	1.6165	1.41672	1.25151	2.01636	2.30187	2.23522
+	2.02482	0.44543	P69905;A0A2R8Y7C0;G3V1N2	P69905;A0A2R8Y7C0;G3V1N2	Hemoglobin subunit alpha	HBA1;HBA2	251	Color2 [DarkGray]	1	4					6	6	4	52.1	52.1	39.4	15.257	0	139.36	10755000000	8	238	0.372711	-0.133843	0.250007	0.286085	0.627638	0.592309	-0.332241	-0.3902	-0.348562	0.439747	0.0523174	0.102307	-0.331757	-0.0229599	-0.185163	0.206288	0.350687	0.379684	0.172643	0.0982962	-0.0434425	-0.209162	-0.0366582
+	4.65184	0.540605	Q08380;K7EP36;K7ESM3;K7EKQ5;K7EJY8;K7ES75;K7EN99;K7ERZ6;K7EJD3	Q08380	Galectin-3-binding protein	LGALS3BP	253	Color2 [DarkGray]	1	4					18	18	18	33	33	33	65.33	0	209.78	41353000000	26	632	1.09883	1.03177	1.17404	0.977409	1.03167	0.903004	0.591379	0.446476	0.457254	0.693441	0.73442	0.677087	0.221777	0.377564	0.260252	0.606633	0.691004	0.671189	0.493648	0.505863	0.392721	0.336599	0.313964
+	5.72812	-2.10243	Q13790	Q13790	Apolipoprotein F	APOF	255	Color2 [DarkGray]	1	4					3	3	3	11.7	11.7	11.7	35.399	0	33.132	21126000000	13	73	-0.977157	-1.02993	-0.966662	-0.471763	-0.868926	-0.760001	1.10135	1.71425	1.64168	-0.079624	0.977874	0.905667	1.65523	1.70991	1.6839	1.19876	0.737082	0.745894	0.672863	0.671135	0.689105	1.27799	1.3693
[truncated: 28 more columns]

## Sheet: HP - 10PG
Significant	#NAME?	Difference	Protein IDs	Majority protein IDs	Protein names	Gene names	id	Symbol color	Symbol type	Symbol size	Show label	Only identified by site	Reverse	Potential contaminant	Peptides	Razor + unique peptides	Unique peptides	Sequence coverage [%]	Unique + razor sequence coverage [%]	Unique sequence coverage [%]	Mol. weight [kDa]	Q-value	Score	Intensity	iBAQ peptides	MS/MS count	LFQ intensity 01	LFQ intensity 01_211116203409	LFQ intensity 01_211116221134	LFQ intensity 02	LFQ intensity 02_211117012617	LFQ intensity 02_211117030340	LFQ intensity 03	LFQ intensity 03_211117075550	LFQ intensity 03_211117093314	LFQ intensity 04	LFQ intensity 04_211117124800	LFQ intensity 04_211117142524	LFQ intensity 05	LFQ intensity 05_211117174036	LFQ intensity 05_211117191758	LFQ intensity 06	LFQ intensity 06_211117223243	LFQ intensity 06_211118001007	LFQ intensity 07	LFQ intensity 07_211118032450	LFQ intensity 07_211118050212	LFQ intensity 08	LFQ intensity 08_211118081658
+	12.2243	-1.2131	CON__P02768-1;P02768;A0A0C4DGB6;B7WNR0;H0YA55;D6RHD5;C9JKR2;A0A087WWT3;H7C013	CON__P02768-1;P02768;A0A0C4DGB6;B7WNR0;H0YA55;D6RHD5;C9JKR2;A0A087WWT3	Serum albumin	ALB	94	Color2 [DarkGray]	1	4					65	65	59	85.7	85.7	80.6	69.366	0	323.31	657970000000	37	4331	0.641356	0.689964	0.684216	0.686912	0.702396	0.687044	2.04478	2.00815	2.04823	1.87717	1.93573	2.06851	2.06353	2.063	2.10721	1.96203	1.96997	1.98722	1.7333	1.74568	1.80778	1.97082	1.90048
+	8.73789	-2.7998	P27169;F8WF42	P27169	Serum paraoxonase/arylesterase 1	PON1	230	Color2 [DarkGray]	1	4					14	14	14	60.8	60.8	60.8	39.731	0	323.31	80972000000	15	352	-0.805189	-0.935546	-0.963924	-1.12272	-1.14565	-0.755364	1.42313	2.07408	2.06292	0.405757	1.23589	1.2107	1.83506	1.69919	1.9159	2.00887	1.34453	1.6165	1.41672	1.25151	2.01636	2.30187	2.23522
+	8.73536	-1.62309	P02749;J3QRN2;J3QLI0;J3KS17	P02749;J3QRN2	Beta-2-glycoprotein 1	APOH	177	Color2 [DarkGray]	1	4					19	19	18	56.2	56.2	53.6	38.298	0	323.31	194360000000	17	380	NaN	-1.32178	-1.15159	NaN	NaN	-1.18188	-1.08992	-1.14557	-0.815915	-1.26538	-0.920908	-1.4906	-0.786701	-1.14014	-1.04327	0.444627	0.440601	0.512237	0.331693	0.318355	0.160734	0.371174	0.471494
+	7.59835	-1.82568	Q13790	Q13790	Apolipoprotein F	APOF	255	Color2 [DarkGray]	1	4					3	3	3	11.7	11.7	11.7	35.399	0	33.132	21126000000	13	73	-0.977157	-1.02993	-0.966662	-0.471763	-0.868926	-0.760001	1.10135	1.71425	1.64168	-0.079624	0.977874	0.905667	1.65523	1.70991	1.6839	1.19876	0.737082	0.745894	0.672863	0.671135	0.689105	1.27799	1.3693
+	7.44985	0.712608	A1L4H1;M0QZ17	A1L4H1	Soluble scavenger receptor cysteine-rich domain-containing protein SSC5D	SSC5D	76	Color2 [DarkGray]	1	4					16	16	16	12.7	12.7	12.7	165.74	0	294.02	6825400000	61	305	0.0978812	0.119298	0.0477546	0.273937	0.0860795	0.283191	-0.553632	-0.750861	-0.840039	-0.34714	-0.446175	-0.419241	-0.800382	-0.455095	-0.543871	-0.483621	-0.386777	-0.457831	-0.54817	-0.4684	-0.72131	-0.696725	-0.731831
+	5.854	0.299729	P02649;H0Y7L5;E9PEV4;E7ERP7;CON__Q03247	P02649;H0Y7L5;E9PEV4;E7ERP7	Apolipoprotein E	APOE	169	Color2 [DarkGray]	1	4					34	34	34	81.1	81.1	81.1	36.154	0	323.31	608930000000	22	2759	2.07408	2.07038	2.05933	1.87358	1.86938	1.91623	1.86514	1.79054	1.84231	1.95341	1.87076	1.92656	1.72218	1.76996	1.76981	1.71938	1.6432	1.6835	1.66485	1.62974	1.70851	1.70003	1.6382
+	5.81818	0.545757	Q08380;K7EP36;K7ESM3;K7EKQ5;K7EJY8;K7ES75;K7EN99;K7ERZ6;K7EJD3	Q08380	Galectin-3-binding protein	LGALS3BP	253	Color2 [DarkGray]	1	4					18	18	18	33	33	33	65.33	0	209.78	41353000000	26	632	1.09883	1.03177	1.17404	0.977409	1.03167	0.903004	0.591379	0.446476	0.457254	0.693441	0.73442	0.677087	0.221777	0.377564	0.260252	0.606633	0.691004	0.671189	0.493648	0.505863	0.392721	0.336599	0.313964
+	5.50861	-1.00312	P02790;Q9BS19	P02790;Q9BS19	Hemopexin	HPX	183	Color2 [DarkGray]	1	4					10	10	10	25.3	25.3	25.3	51.676	0	100.37	2628700000	22	127	-1.78044	-1.56361	-1.40521	-0.93197	-0.911701	-1.47755	-0.491289	-0.35743	-0.341957	-0.452312	-1.33478	-0.673458	-0.436619	-0.42427	-0.362295	-0.514646	-0.340988	-0.424134	-0.137102	-0.23427	-0.125233	-0.439949	-0.461628
+	4.78858	-0.791556	P01857;A0A0A0MS08;A0A0A0MS07	P01857;A0A0A0MS08;A0A0A0MS07	Ig gamma-1 chain C region	IGHG1	23	Color2 [DarkGray]	1	4					14	14	7	56.1	56.1	32.7	36.105	0	159.52	39907000000	15	277	0.361604	0.379217	0.35186	-0.300375	0.243034	0.299779	1.22685	1.15744	1.1769	0.725009	0.875321	0.90153	1.27566	1.18859	1.25407	0.84992	0.73439	0.712583	1.15546	1.03648	1.29354	1.1367	1.10452
+	4.54305	-1.34789	J3KNB4;P49913	J3KNB4;P49913	Cathelicidin antimicrobial peptide;Antibacterial protein FALL-39;Antibacterial protein LL-37	CAMP	129	Color2 [DarkGray]	1	4					9	9	9	36.4	36.4	36.4	19.591	0	184.87	35486000000	9	338	-0.110928	-1.19986	-0.157776	0.0470159	0.093347	NaN	-0.45823	-0.94887	-0.927582	0.0403978	-0.0205818	-0.0317882	-0.86062	-0.24497	-0.714375	1.31646	1.36889	1.3993	1.02034	1.19033	1.08091	0.802381	0.750388
+	4.26412	-1.49955	O95445	O95445	Apolipoprotein M	APOM	138	Color2 [DarkGray]	1	4					8	8	1	38.3	38.3	5.3	21.253	0	84.264	50266000000	10	400	0.198042	-0.0072555	0.229497	NaN	NaN	-1.02509	1.89395	2.06696	2.14489	1.62447	1.48097	1.45516	2.10763	1.91846	2.20896	1.3961	1.3781	0.824397	1.18952	1.14597	1.2324	1.71495	1.61115
+	4.144	0.341304	P04275	P04275	von Willebrand factor;von Willebrand antigen 2	VWF	192	Color2 [DarkGray]	1	4					101	101	101	41	41	41	309.26	0	323.31	567780000000	132	5654	1.86805	1.86229	1.83906	1.51691	1.53497	1.63443	1.52004	1.40214	1.41327	1.55436	1.5078	1.52464	1.60162	1.65367	1.62553	1.38531	1.46083	1.45599	1.29481	1.32808	1.34215	1.35841	1.3033
+	3.99885	-1.0647	P02787;H7C5E8;F8WEK9;F8WCI6;C9JVG0;C9JB55;F8WC57	P02787	Serotransferrin	TF	182	Color2 [DarkGray]	1	4					38	38	38	54.4	54.4	54.4	77.063	0	323.31	23375000000	40	654	-1.11752	-0.936513	-1.21664	-0.124394	-0.297044	-0.080776	0.438731	0.238008	0.239865	0.406233	0.154929	0.213592	0.248365	0.231098	0.234746	0.263992	0.596606	0.611752	0.620822	0.722303	0.541415	0.151727	0.163161
+	3.92049	0.412896	O43866	O43866	CD5 antigen-like	CD5L	135	Color2 [DarkGray]	1	4					19	19	19	60.5	60.5	60.5	38.087	0	323.31	86112000000	18	736	1.39674	1.35766	1.35666	1.39896	1.49006	1.4744	1.16099	1.05011	1.09582	1.17854	1.31639	1.29196	0.899568	0.852157	0.866663	1.23936	1.21242	1.24703	0.839366	0.927559	0.906844	0.922748	0.81368
+	3.80508	0.314881	P00738;J3QR68;H0Y300;A0A0C4DGL8;J3QLC9;A0A087WU08;H3BS21;J3KTC3;J3KRH2;J3KSV1;J3QQI8;H3BMJ7	P00738;J3QR68;H0Y300;A0A0C4DGL8;J3QLC9;A0A087WU08	Haptoglobin;Haptoglobin alpha chain;Haptoglobin beta chain	HP	140	Color2 [DarkGray]	1	4					25	25	11	53	53	31	45.205	0	323.31	108030000000	20	1234	1.22503	1.26801	1.21181	1.21493	1.23936	1.22277	0.888251	0.768223	0.724672	1.24126	1.02226	1.05691	0.596791	0.752885	0.655935	1.01843	1.06357	1.0461	0.906285	0.973646	1.02469	0.762215	0.68466
+	3.59462	0.385064	P0DOY2;P0DOY3;P0CF74;A0A5H1ZRQ7;A0M8Q6	P0DOY2;P0DOY3;P0CF74	Ig lambda-6 chain C region	IGLC6	210	Color2 [DarkGray]	1	4					7	7	3	84	84	34	11.293	0	323.31	111270000000	7	412	1.84139	1.68248	2.01043	1.72464	1.69669	1.75961	1.06985	1.58977	1.58151	1.52456	2.00567	1.41551	1.57078	1.53064	1.26508	1.48902	1.35794	1.258	1.25293	1.29403	1.3325	1.32068	1.69701
+	3.23434	0.59193	Q9Y6R7;A0A087WXI2;A0A087WUZ2	Q9Y6R7;A0A087WXI2	IgGFc-binding protein	FCGBP	17	Color2 [DarkGray]	1	4					36	36	36	13.9	13.9	13.9	572.01	0	323.31	13296000000	163	564	0.115277	0.192784	0.11505	0.193006	0.225837	0.249726	-0.360277	-0.4701	-0.494175	-0.0162636	-0.11222	-0.0596511	-0.900299	-0.727134	-0.950164	-0.180512	-0.0864548	-0.103492	-0.274854	-0.228218	-0.387697	-0.854457	-0.83354
+	3.07137	-0.583344	A0A024R6I7;P01009;A0A0G2JRN3;G3V2B9;G3V544;G3V5R8;G3V387;A0A0B4J278	A0A024R6I7;P01009;A0A0G2JRN3	Alpha-1-antitrypsin;Short peptide from AAT	SERPINA1	0	Color2 [DarkGray]	1	4					22	22	22	46.9	46.9	46.9	46.708	0	304.03	26482000000	23	421	-0.00715441	-0.0174076	0.016372	0.209658	0.506446	0.191223	0.878397	0.805809	0.743643	0.819227	0.351663	0.878867	0.867334	0.896224	0.82354	0.518855	0.634274	0.575391	1.11108	1.06476	1.13114	0.657395	0.444434
+	3.07007	0.40384	A0A0B4J1X5;A0A075B7E8;A0A0J9YVY3	A0A0B4J1X5;A0A075B7E8		IGHV3-74;IGHV3OR16-13	30	Color2 [DarkGray]	1	4					4	2	1	30.8	15.4	6	12.839	0	26.163	14323000000	7	148	0.870527	0.931164	0.82177	0.824221	0.994389	0.919326	0.699486	0.4415	0.417345	0.827851	0.713794	0.725407	0.23276	0.40529	0.301109	0.566101	0.71228	0.759497	0.593773	0.608884	0.53355	0.223939	0.190124
+	2.96885	-0.693211	P04003;A6PVY5;F2Z2V7;CON__Q28065	P04003	C4b-binding protein alpha chain	C4BPA	185	Color2 [DarkGray]	1	4					25	25	25	56.1	56.1	56.1	67.033	0	323.31	79313000000	30	838	1.23958	1.24356	1.4656	0.422776	0.345019	0.640606	1.16638	1.27316	1.2959	1.18492	1.59428	1.36943	1.09107	0.871339	0.929743	1.71229	1.42107	1.60842	1.58253	1.33047	1.62458	1.67568	1.67292
+	2.95688	0.494328	F8WCZ6;P09871;A0A087X232;F5H7T4;H0Y5D1	F8WCZ6;P09871;A0A087X232;F5H7T4;H0Y5D1	Complement C1s subcomponent;Complement C1s subcomponent heavy chain;Complement C1s subcomponent light chain	C1S	121	Color2 [DarkGray]	1	4					6	6	6	14.8	14.8	14.8	57.519	0	39.559	1083800000	22	51	-0.700514	-0.613808	-0.655538	-0.621242	NaN	-0.994671	-0.724645	-0.867061	-0.99445	-0.957398	-0.784121	-0.94179	-1.3668	-1.28558	-0.811157	-1.37831	-1.06533	-1.31024	-1.01454	-1.00449	-1.17143	NaN	NaN
+	2.91209	0.424814	P06727	P06727	Apolipoprotein A-IV	APOA4	200	Color2 [DarkGray]	1	4					20	20	19	42.7	42.7	39.9	45.371	0	156.56	10490000000	25	356	-0.240366	-0.276003	-0.313823	0.147972	0.094342	0.169035	-0.533467	-0.595895	-0.713284	-0.290602	-0.460746	-0.4272	-0.671098	-0.599286	-0.803023	-0.604219	-0.336961	-0.417865	-0.332114	-0.259763	-0.455355	-0.730382	-0.691713
+	2.86679	0.319989	P01591;D6RD17;D6RHJ6;C9JA05	P01591;D6RD17;D6RHJ6;C9JA05	Immunoglobulin J chain	IGJ;JCHAIN	149	Color2 [DarkGray]	1	4					9	9	9	45.3	45.3	45.3	18.098	0	71.566	59935000000	8	264	1.51118	1.53282	1.53255	1.34194	1.09582	1.33009	1.36164	1.22789	1.25934	1.4079	1.39388	1.43466	1.06814	1.05959	1.0008	1.31983	1.22096	0.942758	1.04235	0.994863	1.15132	0.922723	0.98618
+	2.73622	0.496499	P02776;P10720	P02776;P10720	Platelet factor 4;Platelet factor 4, short form;Platelet factor 4 variant;Platelet factor 4 variant(4-74);Platelet factor 4 variant(5-74);Platelet factor 4 variant(6-74)	PF4;PF4V1	181	Color2 [DarkGray]	1	4					4	4	4	35.6	35.6	35.6	10.845	0	33.027	1934300000	4	53	-0.343208	-0.0183908	-0.231547	NaN	NaN	NaN	0.0619207	-0.260573	-0.228751	-0.365923	-0.298165	-0.691682	-0.758563	-0.455128	-0.633915	-0.662715	-0.777782	-0.568024	-0.883751	-0.828064	-0.299233	-0.849164	-0.654166
+	2.56522	-0.53619	P01011;G3V3A0;G3V595	P01011;G3V3A0	Alpha-1-antichymotrypsin;Alpha-1-antichymotrypsin His-Pro-less	SERPINA3	144	Color2 [DarkGray]	1	4					5	5	5	11.3	11.3	11.3	47.65	0	35.45	1742600000	20	100	-1.08158	NaN	-1.06721	-0.941602	-0.845069	-0.947889	-0.440517	-0.627164	-0.686406	-0.42544	-0.529338	-0.559836	-0.485582	-0.291427	-0.511214	-0.666753	-0.515213	-0.481467	-0.0366962	-0.0158669	-0.100322	-0.705704	-0.735803
+	2.47141	0.284556	F5H7V9;E9PC84;J3QSU6;P24821;H0YGZ3	F5H7V9;E9PC84;J3QSU6;P24821	Tenascin	TNC	112	Color2 [DarkGray]	1	4					9	9	9	5.9	5.9	5.9	201.14	0	59.818	1171300000	85	77	-0.721043	-0.681976	-0.680279	-0.819368	-1.15729	-0.664904	-1.18402	-1.31708	-1.48876	-1.02217	NaN	-1.07375	-1.28426	-1.03131	-1.2388	-1.01717	-0.911989	-0.930839	-1.06875	-0.98784	-1.10397	-1.17455	-1.2528
+	2.46978	0.307236	A0A3B3ISR2;B4DPQ0;P00736;F5H2D0;A0A3B3ITU4;F5H1V0;F5H6Y3;F5H3N3;H0YFL7;Q9NZP8	A0A3B3ISR2;B4DPQ0;P00736;F5H2D0;A0A3B3ITU4	Complement C1r subcomponent;Complement C1r subcomponent heavy chain;Complement C1r subcomponent light chain	C1R	62	Color2 [DarkGray]	1	4					22	22	22	35.2	35.2	35.2	80.173	0	199.32	8193600000	34	110	0.0410872	0.241449	0.207495	0.0538145	0.268313	-0.05122	-0.0293433	0.0719813	0.140605	0.126567	0.124722	0.0585872	-0.351909	-0.15941	-0.116649	-0.0260584	0.00437945	-0.131322	-0.256939	-0.000261643	-0.0355433	-0.459465	-0.365763
+	2.40425	0.551494	A0A075B6I0	A0A075B6I0		IGLV8-61	2	Color2 [DarkGray]	1	4					3	3	3	20.5	20.5	20.5	12.814	0	23.627	3590700000	4	62	0.130406	-0.0796344	0.15313	0.101008	NaN	0.183731	-0.403314	-0.549453	-0.610199	-0.209784	-0.0223713	-0.179157	-0.744417	-0.679484	-0.859567	-0.223792	-0.127782	NaN	NaN	NaN	-0.186387	-0.773926	-0.740578
+	2.38061	-0.619868	Q15485	Q15485	Ficolin-2	FCN2	258	Color2 [DarkGray]	1	4					7	7	7	22	22	22	34.001	0	67.069	3419300000	14	136	-1.22287	-1.26396	-1.46499	-0.749166	-0.511629	-0.54128	NaN	-1.61996	-1.46775	-0.261024	-0.450622	-0.384258	0.292502	0.261212	0.231616	-0.788829	-0.659174	-0.546731	-0.277058	-0.16236	-0.442176	-0.162586	-0.084336
+	2.36147	0.64173	A0A0C4DH38;A0A0J9YXX1	A0A0C4DH38;A0A0J9YXX1		IGHV5-51	43	Color2 [DarkGray]	1	4					3	3	3	34.2	34.2	34.2	12.674	0	23.846	1807700000	6	52	-0.138441	-0.0527271	-0.12074	NaN	NaN	NaN	NaN	-0.913212	-1.00182	-0.937228	-0.261093	-0.396783	-1.08531	-0.779724	-1.20676	-0.592191	-0.431777	-0.48714	-0.510499	-0.600378	-0.731824	-1.14746	-1.11873
+	2.20839	0.442044	P04196	P04196	Histidine-rich glycoprotein	HRG	188	Color2 [DarkGray]	1	4					5	5	5	10.3	10.3	10.3	59.578	0	86.655	1498300000	22	58	-0.500875	-0.38164	-0.410994	NaN	-0.397543	-0.28931	-0.0274602	-0.302268	-0.309786	-0.345556	-0.47453	-0.705523	-0.81375	-0.166287	-0.539056	-0.439757	-0.849213	NaN	NaN	NaN	-0.794726	-1.13027	NaN
+	2.07593	-0.423107	H9KV48;A0A7I2V2D2;E9PGN7;P05155;A0A7I2V5R3;A0A087WUD9	H9KV48;A0A7I2V2D2;E9PGN7;P05155;A0A7I2V5R3	Plasma protease C1 inhibitor	SERPING1	70	Color2 [DarkGray]	1	4					4	4	4	9.7	9.7	9.7	50.989	0	27.256	838160000	21	41	-1.34014	NaN	-1.45954	-1.37167	-1.29096	-1.15003	-0.775771	-0.836195	-0.896133	NaN	-0.912122	-0.914968	-0.695958	-0.83849	-0.717319	-1.09906	-0.872273	-0.913442	-0.553017	-0.44881	NaN	-1.19483	-0.919934
+	2.06287	0.470846	A0A0C4DH68;A0A075B6R9	A0A0C4DH68;A0A075B6R9		IGKV2-24;IGKV2D-24	6	Color2 [DarkGray]	1	4					2	2	1	16.7	16.7	10.8	13.079	0	16.63	5597600000	4	42	0.285721	0.437971	0.23676	NaN	0.480354	0.46995	0.157828	-0.361284	-0.394904	0.449669	0.293783	0.344061	-0.493313	-0.180498	-0.440387	0.171107	0.195303	NaN	0.0734863	0.110639	0.13333	-0.459322	-0.448447
+	1.99009	0.341177	A0A0B4J231;B9A064;A0A5H1ZRQ4;P0CG04	A0A0B4J231;B9A064;A0A5H1ZRQ4;P0CG04	Immunoglobulin lambda-like polypeptide 5;Ig lambda-1 chain C regions	IGLL5;IGLC1	32	Color2 [DarkGray]	1	4					7	3	3	45.1	20.5	20.5	23.15	0	21.766	8941000000	11	192	0.345191	0.45181	0.38455	0.666353	0.833813	0.790783	0.272395	0.284484	-0.113383	0.508761	0.427328	0.463431	-0.17524	-0.109659	-0.14395	0.297842	0.427887	0.345092	0.315626	0.483599	0.272534	-0.177395	0.231309
+	1.94915	-0.297296	A0A286YEY4;P01859	A0A286YEY4;P01859	Ig gamma-2 chain C region	IGHG2	58	Color2 [DarkGray]	1	4					10	5	4	32.2	20.8	17.2	43.805	0	54.186	17624000000	14	79	0.676455	0.636717	0.688483	0.00569477	0.691469	0.69667	0.895394	0.859569	0.868194	0.579298	0.646388	0.649093	0.977405	0.880371	0.884113	0.734844	0.730186	0.757092	0.947544	0.972735	1.02637	0.852536	0.826848
+	1.90853	0.580849	A0A0B4J1V0;P0DTE1;S4R3C0;A0A0C4DH36;A0A075B7F1;A0A075B6Q5	A0A0B4J1V0		IGHV3-15	29	Color2 [DarkGray]	1	4					5	2	2	27.7	12.6	12.6	12.926	0	16.77	871150000	7	44	-0.983392	-0.897217	-1.19209	-0.394051	-0.240078	-0.492222	-1.4574	-1.84636	-1.9052	-0.707881	-1.09187	-0.845544	-1.83656	-1.58717	-1.81809	-0.930571	-0.741124	-0.870448	-1.39133	-1.17087	-1.29518	-1.75299	-1.63766
+	1.87114	0.550908	O75636	O75636	Ficolin-3	FCN3	137	Color2 [DarkGray]	1	4					10	10	10	41.8	41.8	41.8	32.903	0	132.66	4161500000	15	141	0.0343974	-0.167658	0.0748242	-0.621458	-0.205169	-0.16061	-0.302908	-0.488177	-0.657067	-1.68627	-0.65483	-0.590952	-0.247391	-0.197491	-0.228733	-0.0344271	-1.12209	-0.0766206	-0.705832	-1.17891	-1.12045	-0.787784	-0.681572
+	1.80036	-0.439411	P01024;M0QYC8;M0QXZ3;M0R0Q9;M0R1Q1;O95568	P01024	Complement C3;Complement C3 beta chain;C3-beta-c;Complement C3 alpha chain;C3a anaphylatoxin;Acylation stimulating protein;Complement C3b alpha chain;Complement C3c alpha chain fragment 1;Complement C3dg fragment;Complement C3g fragment;Complement C3d fragment;Complement C3f fragment;Complement C3c alpha chain fragment 2	C3	146	Color2 [DarkGray]	1	4					81	81	71	54	54	49.2	187.15	0	323.31	59666000000	95	1440	-0.389756	-0.34446	-0.418875	0.244186	0.309102	0.232769	0.565172	0.456424	0.436395	0.453837	0.592801	0.617301	0.580429	0.676756	0.650578	0.0513718	0.302035	0.245798	0.709639	0.796269	0.619059	0.214096	0.216333
+	1.52625	-0.361702	P01023;H0YFH1;CON__ENSEMBL:ENSBTAP00000024146;F8W7L3	P01023	Alpha-2-macroglobulin	A2M	145	Color2 [DarkGray]	1	4					46	46	40	38.8	38.8	33.7	163.29	0	323.31	27281000000	69	726	-0.0263093	-0.0870752	-0.152434	0.427432	0.457088	0.438496	0.53265	0.415982	0.438675	0.564567	0.540984	0.533849	0.515229	0.549081	0.503641	0.349282	0.495867	0.462957	0.925927	0.865366	0.863239	0.306187	0.207916
+	1.4714	-0.471563	Q14624;B7ZKJ8;H7C0L5;CON__Q3T052	Q14624;B7ZKJ8;H7C0L5	Inter-alpha-trypsin inhibitor heavy chain H4;70 kDa inter-alpha-trypsin inhibitor heavy chain H4;35 kDa inter-alpha-trypsin inhibitor heavy chain H4	ITIH4	257	Color2 [DarkGray]	1	4					13	13	13	14.4	14.4	14.4	103.36	0	88.904	1567100000	44	80	-1.66325	-1.6224	-1.22205	-0.830404	-0.704407	-0.996818	-0.835007	-0.928853	-0.997041	-0.683614	-1.08408	-0.70421	-1.14748	-0.753688	-1.01385	-0.865696	-0.376644	-0.659547	-0.362194	-0.233259	-0.476617	-1.08822	-1.18275
[truncated: 28 more columns]

## Sheet: HP - 40PG
Significant	#NAME?	Difference	Protein IDs	Majority protein IDs	Protein names	Gene names	id	Symbol color	Symbol type	Symbol size	Show label	Only identified by site	Reverse	Potential contaminant	Peptides	Razor + unique peptides	Unique peptides	Sequence coverage [%]	Unique + razor sequence coverage [%]	Unique sequence coverage [%]	Mol. weight [kDa]	Q-value	Score	Intensity	iBAQ peptides	MS/MS count	LFQ intensity 01	LFQ intensity 01_211116203409	LFQ intensity 01_211116221134	LFQ intensity 02	LFQ intensity 02_211117012617	LFQ intensity 02_211117030340	LFQ intensity 03	LFQ intensity 03_211117075550	LFQ intensity 03_211117093314	LFQ intensity 04	LFQ intensity 04_211117124800	LFQ intensity 04_211117142524	LFQ intensity 05	LFQ intensity 05_211117174036	LFQ intensity 05_211117191758	LFQ intensity 06	LFQ intensity 06_211117223243	LFQ intensity 06_211118001007	LFQ intensity 07	LFQ intensity 07_211118032450	LFQ intensity 07_211118050212	LFQ intensity 08	LFQ intensity 08_211118081658
+	10.1381	-3.53065	P12259;A0A0A0MRJ7;CON__Q28107	P12259;A0A0A0MRJ7	Coagulation factor V;Coagulation factor V heavy chain;Coagulation factor V light chain	F5	21	Color2 [DarkGray]	1	4					32	32	32	15.3	15.3	15.3	251.7	0	264.04	16254000000	87	173	-2.60975	-2.85416	-2.80405	-2.65915	-2.52264	-2.64059	-3.09541	-2.40631	-1.62266	-3.048	-2.48003	-2.69993	-2.66786	-3.54909	-2.48902	-2.78781	-3.2075	-2.75777	-3.34293	-2.91804	-3.22063	-2.40093	-3.32119
+	7.80867	0.761519	Q08380;K7EP36;K7ESM3;K7EKQ5;K7EJY8;K7ES75;K7EN99;K7ERZ6;K7EJD3	Q08380	Galectin-3-binding protein	LGALS3BP	253	Color2 [DarkGray]	1	4					18	18	18	33	33	33	65.33	0	209.78	41353000000	26	632	1.09883	1.03177	1.17404	0.977409	1.03167	0.903004	0.591379	0.446476	0.457254	0.693441	0.73442	0.677087	0.221777	0.377564	0.260252	0.606633	0.691004	0.671189	0.493648	0.505863	0.392721	0.336599	0.313964
+	7.4826	-3.78778	P02749;J3QRN2;J3QLI0;J3KS17	P02749;J3QRN2	Beta-2-glycoprotein 1	APOH	177	Color2 [DarkGray]	1	4					19	19	18	56.2	56.2	53.6	38.298	0	323.31	194360000000	17	380	NaN	-1.32178	-1.15159	NaN	NaN	-1.18188	-1.08992	-1.14557	-0.815915	-1.26538	-0.920908	-1.4906	-0.786701	-1.14014	-1.04327	0.444627	0.440601	0.512237	0.331693	0.318355	0.160734	0.371174	0.471494
+	6.93828	-1.15541	P02654;K7ERI9;K7EJI9;K7ELM9;K7EPF9;K7EKP1	P02654;K7ERI9;K7EJI9;K7ELM9;K7EPF9	Apolipoprotein C-I;Truncated apolipoprotein C-I	APOC1	171	Color2 [DarkGray]	1	4					10	10	10	54.2	54.2	54.2	9.3318	0	96.331	183970000000	3	948	0.951757	1.01039	1.22872	0.743034	0.812683	0.85554	0.515377	0.539352	0.485231	0.744844	0.927513	0.761544	0.359667	0.640295	0.475354	0.892303	1.09541	1.10704	1.06465	1.03315	0.943969	0.964075	0.874027
+	6.46116	0.374853	P04114;A8MUN2;A0A669KB70;CON__ENSEMBL:ENSBTAP00000032840	P04114	Apolipoprotein B-100;Apolipoprotein B-48	APOB	187	Color2 [DarkGray]	1	4					255	255	255	56.7	56.7	56.7	515.6	0	323.31	1032700000000	250	9248	1.80293	1.78652	1.836	1.65647	1.59086	1.67417	1.92295	1.85183	1.87192	1.85973	1.92975	1.94511	1.93516	1.94113	1.99417	1.85661	1.87717	1.90638	1.63478	1.55265	1.64514	1.72077	1.65677
+	6.33908	0.58404	P02647;F8W696	P02647;F8W696	Apolipoprotein A-I;Proapolipoprotein A-I;Truncated apolipoprotein A-I	APOA1	168	Color2 [DarkGray]	1	4					27	27	27	77.5	77.5	77.5	30.777	0	323.31	124790000000	18	1174	1.35312	1.19414	1.25142	0.967391	1.2303	1.3179	1.22745	1.04024	1.08612	1.0403	1.19772	1.26216	1.0343	1.10144	1.07147	1.18799	1.20607	1.18048	0.913899	0.90344	1.00943	1.01044	0.930301
+	5.4665	0.49665	O43866	O43866	CD5 antigen-like	CD5L	135	Color2 [DarkGray]	1	4					19	19	19	60.5	60.5	60.5	38.087	0	323.31	86112000000	18	736	1.39674	1.35766	1.35666	1.39896	1.49006	1.4744	1.16099	1.05011	1.09582	1.17854	1.31639	1.29196	0.899568	0.852157	0.866663	1.23936	1.21242	1.24703	0.839366	0.927559	0.906844	0.922748	0.81368
+	5.43508	0.341672	P01871	P01871	Ig mu chain C region	IGHM	167	Color2 [DarkGray]	1	4					31	31	31	63.6	63.6	63.6	49.439	0	323.31	982280000000	25	2996	2.44282	2.47347	2.51405	2.26549	2.21869	2.35049	2.40336	2.32045	2.39566	2.34489	2.4275	2.41026	2.13931	2.16792	2.18799	2.23847	2.21292	2.26638	2.04975	2.07503	2.18051	2.23008	2.15294
+	5.34468	0.723268	A0A0B4J1X5;A0A075B7E8;A0A0J9YVY3	A0A0B4J1X5;A0A075B7E8		IGHV3-74;IGHV3OR16-13	30	Color2 [DarkGray]	1	4					4	2	1	30.8	15.4	6	12.839	0	26.163	14323000000	7	148	0.870527	0.931164	0.82177	0.824221	0.994389	0.919326	0.699486	0.4415	0.417345	0.827851	0.713794	0.725407	0.23276	0.40529	0.301109	0.566101	0.71228	0.759497	0.593773	0.608884	0.53355	0.223939	0.190124
+	4.96678	0.618523	A1L4H1;M0QZ17	A1L4H1	Soluble scavenger receptor cysteine-rich domain-containing protein SSC5D	SSC5D	76	Color2 [DarkGray]	1	4					16	16	16	12.7	12.7	12.7	165.74	0	294.02	6825400000	61	305	0.0978812	0.119298	0.0477546	0.273937	0.0860795	0.283191	-0.553632	-0.750861	-0.840039	-0.34714	-0.446175	-0.419241	-0.800382	-0.455095	-0.543871	-0.483621	-0.386777	-0.457831	-0.54817	-0.4684	-0.72131	-0.696725	-0.731831
+	4.82665	0.95722	A0A0C4DH38;A0A0J9YXX1	A0A0C4DH38;A0A0J9YXX1		IGHV5-51	43	Color2 [DarkGray]	1	4					3	3	3	34.2	34.2	34.2	12.674	0	23.846	1807700000	6	52	-0.138441	-0.0527271	-0.12074	NaN	NaN	NaN	NaN	-0.913212	-1.00182	-0.937228	-0.261093	-0.396783	-1.08531	-0.779724	-1.20676	-0.592191	-0.431777	-0.48714	-0.510499	-0.600378	-0.731824	-1.14746	-1.11873
+	4.76438	-1.23715	J3KNB4;P49913	J3KNB4;P49913	Cathelicidin antimicrobial peptide;Antibacterial protein FALL-39;Antibacterial protein LL-37	CAMP	129	Color2 [DarkGray]	1	4					9	9	9	36.4	36.4	36.4	19.591	0	184.87	35486000000	9	338	-0.110928	-1.19986	-0.157776	0.0470159	0.093347	NaN	-0.45823	-0.94887	-0.927582	0.0403978	-0.0205818	-0.0317882	-0.86062	-0.24497	-0.714375	1.31646	1.36889	1.3993	1.02034	1.19033	1.08091	0.802381	0.750388
+	4.76269	0.479318	P01834;A0A5H1ZRQ3	P01834;A0A5H1ZRQ3	Ig kappa chain C region	IGKC	166	Color2 [DarkGray]	1	4					8	8	8	82.2	82.2	82.2	11.765	0	306.62	111240000000	5	693	1.67115	1.68632	1.67032	1.65474	1.42155	1.58993	1.2453	1.39284	1.41201	1.67456	1.59312	1.63732	1.17974	1.17374	1.23082	1.48103	1.44078	1.45376	1.49461	1.4004	1.4861	1.30462	1.32506
+	4.7005	-1.89011	P27169;F8WF42	P27169	Serum paraoxonase/arylesterase 1	PON1	230	Color2 [DarkGray]	1	4					14	14	14	60.8	60.8	60.8	39.731	0	323.31	80972000000	15	352	-0.805189	-0.935546	-0.963924	-1.12272	-1.14565	-0.755364	1.42313	2.07408	2.06292	0.405757	1.23589	1.2107	1.83506	1.69919	1.9159	2.00887	1.34453	1.6165	1.41672	1.25151	2.01636	2.30187	2.23522
+	4.64527	0.503395	P04275	P04275	von Willebrand factor;von Willebrand antigen 2	VWF	192	Color2 [DarkGray]	1	4					101	101	101	41	41	41	309.26	0	323.31	567780000000	132	5654	1.86805	1.86229	1.83906	1.51691	1.53497	1.63443	1.52004	1.40214	1.41327	1.55436	1.5078	1.52464	1.60162	1.65367	1.62553	1.38531	1.46083	1.45599	1.29481	1.32808	1.34215	1.35841	1.3033
+	4.62023	0.434549	A0A0C4DH68;A0A075B6R9	A0A0C4DH68;A0A075B6R9		IGKV2-24;IGKV2D-24	6	Color2 [DarkGray]	1	4					2	2	1	16.7	16.7	10.8	13.079	0	16.63	5597600000	4	42	0.285721	0.437971	0.23676	NaN	0.480354	0.46995	0.157828	-0.361284	-0.394904	0.449669	0.293783	0.344061	-0.493313	-0.180498	-0.440387	0.171107	0.195303	NaN	0.0734863	0.110639	0.13333	-0.459322	-0.448447
+	4.56392	-0.608061	CON__P02768-1;P02768;A0A0C4DGB6;B7WNR0;H0YA55;D6RHD5;C9JKR2;A0A087WWT3;H7C013	CON__P02768-1;P02768;A0A0C4DGB6;B7WNR0;H0YA55;D6RHD5;C9JKR2;A0A087WWT3	Serum albumin	ALB	94	Color2 [DarkGray]	1	4					65	65	59	85.7	85.7	80.6	69.366	0	323.31	657970000000	37	4331	0.641356	0.689964	0.684216	0.686912	0.702396	0.687044	2.04478	2.00815	2.04823	1.87717	1.93573	2.06851	2.06353	2.063	2.10721	1.96203	1.96997	1.98722	1.7333	1.74568	1.80778	1.97082	1.90048
+	4.39363	0.611603	Q9Y6R7;A0A087WXI2;A0A087WUZ2	Q9Y6R7;A0A087WXI2	IgGFc-binding protein	FCGBP	17	Color2 [DarkGray]	1	4					36	36	36	13.9	13.9	13.9	572.01	0	323.31	13296000000	163	564	0.115277	0.192784	0.11505	0.193006	0.225837	0.249726	-0.360277	-0.4701	-0.494175	-0.0162636	-0.11222	-0.0596511	-0.900299	-0.727134	-0.950164	-0.180512	-0.0864548	-0.103492	-0.274854	-0.228218	-0.387697	-0.854457	-0.83354
+	3.96346	0.511025	P00738;J3QR68;H0Y300;A0A0C4DGL8;J3QLC9;A0A087WU08;H3BS21;J3KTC3;J3KRH2;J3KSV1;J3QQI8;H3BMJ7	P00738;J3QR68;H0Y300;A0A0C4DGL8;J3QLC9;A0A087WU08	Haptoglobin;Haptoglobin alpha chain;Haptoglobin beta chain	HP	140	Color2 [DarkGray]	1	4					25	25	11	53	53	31	45.205	0	323.31	108030000000	20	1234	1.22503	1.26801	1.21181	1.21493	1.23936	1.22277	0.888251	0.768223	0.724672	1.24126	1.02226	1.05691	0.596791	0.752885	0.655935	1.01843	1.06357	1.0461	0.906285	0.973646	1.02469	0.762215	0.68466
+	3.6598	0.566341	F5H7V9;E9PC84;J3QSU6;P24821;H0YGZ3	F5H7V9;E9PC84;J3QSU6;P24821	Tenascin	TNC	112	Color2 [DarkGray]	1	4					9	9	9	5.9	5.9	5.9	201.14	0	59.818	1171300000	85	77	-0.721043	-0.681976	-0.680279	-0.819368	-1.15729	-0.664904	-1.18402	-1.31708	-1.48876	-1.02217	NaN	-1.07375	-1.28426	-1.03131	-1.2388	-1.01717	-0.911989	-0.930839	-1.06875	-0.98784	-1.10397	-1.17455	-1.2528
+	3.59193	0.504051	F8WCZ6;P09871;A0A087X232;F5H7T4;H0Y5D1	F8WCZ6;P09871;A0A087X232;F5H7T4;H0Y5D1	Complement C1s subcomponent;Complement C1s subcomponent heavy chain;Complement C1s subcomponent light chain	C1S	121	Color2 [DarkGray]	1	4					6	6	6	14.8	14.8	14.8	57.519	0	39.559	1083800000	22	51	-0.700514	-0.613808	-0.655538	-0.621242	NaN	-0.994671	-0.724645	-0.867061	-0.99445	-0.957398	-0.784121	-0.94179	-1.3668	-1.28558	-0.811157	-1.37831	-1.06533	-1.31024	-1.01454	-1.00449	-1.17143	NaN	NaN
+	3.56559	0.207682	P02649;H0Y7L5;E9PEV4;E7ERP7;CON__Q03247	P02649;H0Y7L5;E9PEV4;E7ERP7	Apolipoprotein E	APOE	169	Color2 [DarkGray]	1	4					34	34	34	81.1	81.1	81.1	36.154	0	323.31	608930000000	22	2759	2.07408	2.07038	2.05933	1.87358	1.86938	1.91623	1.86514	1.79054	1.84231	1.95341	1.87076	1.92656	1.72218	1.76996	1.76981	1.71938	1.6432	1.6835	1.66485	1.62974	1.70851	1.70003	1.6382
+	3.54973	0.448711	A0A075B6I0	A0A075B6I0		IGLV8-61	2	Color2 [DarkGray]	1	4					3	3	3	20.5	20.5	20.5	12.814	0	23.627	3590700000	4	62	0.130406	-0.0796344	0.15313	0.101008	NaN	0.183731	-0.403314	-0.549453	-0.610199	-0.209784	-0.0223713	-0.179157	-0.744417	-0.679484	-0.859567	-0.223792	-0.127782	NaN	NaN	NaN	-0.186387	-0.773926	-0.740578
+	3.40631	0.440009	K7ER74;P02655;Q6P163;V9GYJ8;K7EMC3	K7ER74;P02655	Apolipoprotein C-II;Proapolipoprotein C-II	APOC4-APOC2;APOC2	133	Color2 [DarkGray]	1	4					9	9	7	39.9	39.9	33.7	20.049	0	323.31	492890000000	6	877	2.35125	2.31156	2.26043	2.00188	1.8795	2.12504	2.17671	2.27046	2.37502	2.05183	2.20842	2.15125	2.22892	2.25371	2.40963	2.21556	2.12149	2.14382	1.92734	1.90174	2.17963	2.52596	2.37966
+	2.85155	0.38577	E7EX29;P63104;E7ESK7;E5RGE1;E5RIR4;E9PD24;E7EVZ2;B0AZS6;B7Z2E6;H0YB80	E7EX29;P63104;E7ESK7;E5RGE1;E5RIR4;E9PD24;E7EVZ2	14-3-3 protein zeta/delta	YWHAZ	110	Color2 [DarkGray]	1	4					7	7	5	30.1	30.1	22.8	28.036	0	60.856	1086900000	14	36	-0.573144	-0.653678	-0.589538	-0.866212	-0.996174	-1.04788	-1.0714	-0.703131	-0.753275	-0.823406	-0.987094	-1.03197	-0.503098	-0.84455	-0.93442	-0.862055	-1.47483	-1.07023	-1.16812	-0.997193	-1.02202	-0.643146	-0.540034
+	2.78692	-0.460582	H9KV48;A0A7I2V2D2;E9PGN7;P05155;A0A7I2V5R3;A0A087WUD9	H9KV48;A0A7I2V2D2;E9PGN7;P05155;A0A7I2V5R3	Plasma protease C1 inhibitor	SERPING1	70	Color2 [DarkGray]	1	4					4	4	4	9.7	9.7	9.7	50.989	0	27.256	838160000	21	41	-1.34014	NaN	-1.45954	-1.37167	-1.29096	-1.15003	-0.775771	-0.836195	-0.896133	NaN	-0.912122	-0.914968	-0.695958	-0.83849	-0.717319	-1.09906	-0.872273	-0.913442	-0.553017	-0.44881	NaN	-1.19483	-0.919934
+	2.68922	0.505119	P01591;D6RD17;D6RHJ6;C9JA05	P01591;D6RD17;D6RHJ6;C9JA05	Immunoglobulin J chain	IGJ;JCHAIN	149	Color2 [DarkGray]	1	4					9	9	9	45.3	45.3	45.3	18.098	0	71.566	59935000000	8	264	1.51118	1.53282	1.53255	1.34194	1.09582	1.33009	1.36164	1.22789	1.25934	1.4079	1.39388	1.43466	1.06814	1.05959	1.0008	1.31983	1.22096	0.942758	1.04235	0.994863	1.15132	0.922723	0.98618
+	2.67843	0.437067	P06576;H0YH81;F8W079;F8W0P7;H0YI37	P06576;H0YH81;F8W079	ATP synthase subunit beta, mitochondrial;ATP synthase subunit beta	ATP5B	199	Color2 [DarkGray]	1	4					9	9	9	25.1	25.1	25.1	56.559	0	88.592	1107200000	29	56	-1.01726	-0.915917	-0.895464	NaN	-1.13146	-1.14701	-1.061	-0.495008	-0.322351	-1.27096	-1.10302	-1.2759	-0.107807	-1.10987	-0.346837	-1.19116	-1.05727	-1.1145	-1.4265	-1.76016	-1.24445	-0.249887	-0.214301
+	2.62388	0.28443	I3L4N8;P63261;A0A804GS07;A0A6Q8PFE4;I3L1U9;I3L3I0;J3KT65;K7EM38;I3L3R2;A0A2R8YEA7;Q6S8J3;A5A3E0;A0A2R8YFE2;P0CG38;Q9BYX7;A0A7P0TBL1;P0CG39;F8WCH0	I3L4N8;P63261;A0A804GS07;A0A6Q8PFE4;I3L1U9;I3L3I0	Actin, cytoplasmic 2;Actin, cytoplasmic 2, N-terminally processed	ACTG1	128	Color2 [DarkGray]	1	4					17	17	1	62.4	62.4	4.8	38.975	0	162.54	8723800000	20	331	0.0539426	0.171941	-0.0122164	-0.0767826	-0.14237	-0.181643	-0.176602	-0.031417	-0.007366	-0.238819	-0.316859	-0.213834	0.250436	-0.183375	0.165145	-0.178994	-0.265642	-0.178246	-0.414891	-0.29848	-0.265184	0.100977	0.17963
+	2.58529	0.33757	P04196	P04196	Histidine-rich glycoprotein	HRG	188	Color2 [DarkGray]	1	4					5	5	5	10.3	10.3	10.3	59.578	0	86.655	1498300000	22	58	-0.500875	-0.38164	-0.410994	NaN	-0.397543	-0.28931	-0.0274602	-0.302268	-0.309786	-0.345556	-0.47453	-0.705523	-0.81375	-0.166287	-0.539056	-0.439757	-0.849213	NaN	NaN	NaN	-0.794726	-1.13027	NaN
+	2.25425	0.261637	A0A3B3ISR2;B4DPQ0;P00736;F5H2D0;A0A3B3ITU4;F5H1V0;F5H6Y3;F5H3N3;H0YFL7;Q9NZP8	A0A3B3ISR2;B4DPQ0;P00736;F5H2D0;A0A3B3ITU4	Complement C1r subcomponent;Complement C1r subcomponent heavy chain;Complement C1r subcomponent light chain	C1R	62	Color2 [DarkGray]	1	4					22	22	22	35.2	35.2	35.2	80.173	0	199.32	8193600000	34	110	0.0410872	0.241449	0.207495	0.0538145	0.268313	-0.05122	-0.0293433	0.0719813	0.140605	0.126567	0.124722	0.0585872	-0.351909	-0.15941	-0.116649	-0.0260584	0.00437945	-0.131322	-0.256939	-0.000261643	-0.0355433	-0.459465	-0.365763
+	2.20959	0.272115	P08519;A0A087WWY0;Q16609	P08519	Apolipoprotein(a)	LPA	205	Color2 [DarkGray]	1	4					33	33	33	44.9	44.9	44.9	501.31	0	323.31	71372000000	172	997	1.00088	0.957668	0.877276	1.33725	1.42503	1.33188	1.17812	1.2073	1.26384	1.58963	1.50931	1.53015	1.4083	1.51723	1.45049	1.19723	1.3202	1.2387	0.748942	0.826214	0.77264	1.0039	0.925885
+	2.13404	0.521363	P68871;A0A2R8Y7R2;F8W6P5;P02042;E9PFT6;E9PEW8;A0A0J9YWK4;CON__Q3SX09;C9JRG0;CON__P02070;A0A2R8Y7X9;P69892;P69891;P02100	P68871;A0A2R8Y7R2;F8W6P5;P02042	Hemoglobin subunit beta;LVV-hemorphin-7;Spinorphin;Hemoglobin subunit delta	HBB;HBD	250	Color2 [DarkGray]	1	4					11	11	11	94.6	94.6	94.6	15.998	0	85.673	13862000000	11	253	0.443882	0.391552	0.411021	0.058487	0.109327	0.174122	0.133583	-0.0291517	0.032873	-0.231835	0.123439	0.310457	0.0298611	0.0236758	0.0291052	0.272337	0.221178	0.343119	0.101135	0.13913	0.241155	-0.0369531	0.017576
+	2.1038	0.536517	P25705;K7ERX7;K7EK77;K7EQH4;K7EJP1;K7ENJ4;K7ESA0	P25705;K7ERX7;K7EK77	ATP synthase subunit alpha, mitochondrial	ATP5A1	229	Color2 [DarkGray]	1	4					9	9	9	19.5	19.5	19.5	59.75	0	77.052	986600000	31	67	-0.811921	-0.812068	-1.08706	-1.672	-1.48824	-1.58452	-1.17508	-0.575866	-0.697267	-1.62755	-1.7459	-1.37415	-0.499886	-1.36518	-0.620281	-1.50926	-1.48492	-1.3465	-1.57843	-1.58772	-1.48576	-0.504274	-0.379961
+	2.02422	0.915943	P01764;P0DP03;A0A0J9YY99;P01768	P01764;P0DP03;A0A0J9YY99;P01768	Ig heavy chain V-III region 23;Ig heavy chain V-III region CAM	IGHV3-23	162	Color2 [DarkGray]	1	4					5	4	2	44.4	38.5	25.6	12.582	0	42.022	4832400000	6	73	0.555398	0.668186	0.534836	-0.525017	NaN	0.280458	0.242356	0.218269	0.239375	0.304984	0.315996	-0.351527	0.122771	0.171634	0.133599	0.30225	NaN	0.338157	NaN	NaN	0.103093	0.00465866	-0.0555576
+	1.98534	0.466698	M0R116;A0A2R8YEY8;A0A0A0MT26;P13637;B1AKY9;P50993;P05023;H0Y7C1;M0QXF2;Q13733;P54707;P20648;Q5TC05;A0A669K9X0;E9PRA5	M0R116;A0A2R8YEY8;A0A0A0MT26;P13637;B1AKY9;P50993;P05023;H0Y7C1	Sodium/potassium-transporting ATPase subunit alpha-3;Sodium/potassium-transporting ATPase subunit alpha-2;Sodium/potassium-transporting ATPase subunit alpha-1	ATP1A3;ATP1A2;ATP1A1	27	Color2 [DarkGray]	1	4					14	14	14	16.9	16.9	16.9	108.28	0	96.978	3175200000	43	174	-0.360867	-0.32041	-0.341266	-0.699727	-0.708652	-0.525182	-0.503081	-0.264663	-0.221816	-0.668547	-0.538048	-0.546817	-0.100723	-0.58496	-0.311997	-0.595111	-0.644258	-0.828162	-0.70179	-1.0064	-0.663519	-0.20883	-0.0653561
+	1.98265	0.734662	P02675;D6REL8	P02675;D6REL8	Fibrinogen beta chain;Fibrinopeptide B;Fibrinogen beta chain	FGB	173	Color2 [DarkGray]	1	4					28	28	24	57.8	57.8	52.5	55.928	0	230.86	39448000000	29	270	-0.300425	-0.260858	-0.32885	0.0118021	0.173898	0.0801818	-0.288629	-0.388756	-0.316791	0.141188	-0.139011	0.1266	-0.348664	-0.358392	-0.263555	-0.285307	-0.171905	-0.153284	-0.0500428	-0.15471	-0.24256	-0.351892	-0.240585
+	1.91582	0.627506	P68363	P68363	Tubulin alpha-1B chain	TUBA1B	247	Color2 [DarkGray]	1	4					14	14	0	45.7	45.7	0	50.151	0	184.57	4743700000	21	144	-0.040008	-0.067755	0.0286103	-1.00796	-0.817112	-0.883287	-0.258461	0.340664	0.300345	-0.735629	-0.649903	-0.689604	0.436906	-0.0809898	0.258636	-0.641243	-0.735025	-0.670166	-0.89444	-1.1423	-0.801626	0.298548	0.33844
+	1.86624	0.485169	O75636	O75636	Ficolin-3	FCN3	137	Color2 [DarkGray]	1	4					10	10	10	41.8	41.8	41.8	32.903	0	132.66	4161500000	15	141	0.0343974	-0.167658	0.0748242	-0.621458	-0.205169	-0.16061	-0.302908	-0.488177	-0.657067	-1.68627	-0.65483	-0.590952	-0.247391	-0.197491	-0.228733	-0.0344271	-1.12209	-0.0766206	-0.705832	-1.17891	-1.12045	-0.787784	-0.681572
+	1.74092	0.35413	P69905;A0A2R8Y7C0;G3V1N2	P69905;A0A2R8Y7C0;G3V1N2	Hemoglobin subunit alpha	HBA1;HBA2	251	Color2 [DarkGray]	1	4					6	6	4	52.1	52.1	39.4	15.257	0	139.36	10755000000	8	238	0.372711	-0.133843	0.250007	0.286085	0.627638	0.592309	-0.332241	-0.3902	-0.348562	0.439747	0.0523174	0.102307	-0.331757	-0.0229599	-0.185163	0.206288	0.350687	0.379684	0.172643	0.0982962	-0.0434425	-0.209162	-0.0366582
+	1.71667	0.519054	A0A286YEY4;P01859	A0A286YEY4;P01859	Ig gamma-2 chain C region	IGHG2	58	Color2 [DarkGray]	1	4					10	5	4	32.2	20.8	17.2	43.805	0	54.186	17624000000	14	79	0.676455	0.636717	0.688483	0.00569477	0.691469	0.69667	0.895394	0.859569	0.868194	0.579298	0.646388	0.649093	0.977405	0.880371	0.884113	0.734844	0.730186	0.757092	0.947544	0.972735	1.02637	0.852536	0.826848
+	1.68448	0.84745	A0A4W8ZXM2;A0A0B4J1Y9	A0A4W8ZXM2;A0A0B4J1Y9		IGHV3-72	64	Color2 [DarkGray]	1	4					5	5	1	47.5	47.5	10.9	11.167	0	62.619	9662200000	6	113	0.813095	0.449804	0.869505	-0.296363	0.132121	0.0595136	0.580504	1.02351	1.07879	0.370379	0.0811184	-0.652919	1.07472	0.0700344	0.967502	0.550972	0.351987	0.328943	-0.228613	-0.362748	0.441989	1.08167	0.95409
+	1.66967	0.573331	V9GYG0;P12235;Q9H0C2	V9GYG0;P12235;Q9H0C2	ADP/ATP translocase 1;ADP/ATP translocase 4;ADP/ATP translocase 4, N-terminally processed	SLC25A4;SLC25A31	215	Color2 [DarkGray]	1	4					6	6	2	26.9	26.9	8.7	22.885	0	38.614	1382500000	15	64	-0.566928	-0.618635	-0.675561	NaN	-0.886718	NaN	-0.617448	-0.400855	-0.475079	-1.14847	-1.19316	-1.15992	-0.258333	-0.910191	-0.472873	-0.723042	-1.12683	-1.61366	-1.26263	-1.05177	-1.1129	-0.36822	-0.238313
+	1.40016	0.621269	P60201;B1B1G3;B1B1G4;B1B1G6;B1B1G1;B1B1G2	P60201	Myelin proteolipid protein	PLP1	238	Color2 [DarkGray]	1	4					6	6	6	23.8	23.8	23.8	30.077	0	70.876	5293200000	10	148	0.0483518	0.106679	0.0614683	NaN	NaN	NaN	-0.193583	0.15285	0.120508	-0.378679	-0.32524	-0.228841	0.290944	-0.138134	0.135749	-0.233092	-0.359134	-0.35543	-0.557441	-0.376261	-0.230439	0.209678	0.334334
+	1.29753	0.455286	P68371;Q5ST81;Q3ZCM7;A0A075B736;Q5SQY0;A6NNZ2;CON__ENSEMBL:ENSBTAP00000025008;Q9H4B7	P68371;Q5ST81	Tubulin beta-4B chain	TUBB4B;TUBB	249	Color2 [DarkGray]	1	4					17	17	1	53	53	2.7	49.83	0	323.31	5200500000	19	237	-0.127119	-0.232339	-0.176727	-0.868345	-1.04127	-1.04712	-0.16279	0.171845	0.172097	-0.831726	-0.738679	-0.64266	0.395099	-0.0383156	0.24909	-0.406978	-0.745442	-0.973952	-1.1162	-1.25009	-0.898382	0.144557	0.395784
[truncated: 28 more columns]

## Sheet: HP - 33CH
Significant	#NAME?	Difference	Protein IDs	Majority protein IDs	Protein names	Gene names	id	Symbol color	Symbol type	Symbol size	Show label	Only identified by site	Reverse	Potential contaminant	Peptides	Razor + unique peptides	Unique peptides	Sequence coverage [%]	Unique + razor sequence coverage [%]	Unique sequence coverage [%]	Mol. weight [kDa]	Q-value	Score	Intensity	iBAQ peptides	MS/MS count	LFQ intensity 01	LFQ intensity 01_211116203409	LFQ intensity 01_211116221134	LFQ intensity 02	LFQ intensity 02_211117012617	LFQ intensity 02_211117030340	LFQ intensity 03	LFQ intensity 03_211117075550	LFQ intensity 03_211117093314	LFQ intensity 04	LFQ intensity 04_211117124800	LFQ intensity 04_211117142524	LFQ intensity 05	LFQ intensity 05_211117174036	LFQ intensity 05_211117191758	LFQ intensity 06	LFQ intensity 06_211117223243	LFQ intensity 06_211118001007	LFQ intensity 07	LFQ intensity 07_211118032450	LFQ intensity 07_211118050212	LFQ intensity 08	LFQ intensity 08_211118081658
+	9.40381	-0.692835	CON__P02768-1;P02768;A0A0C4DGB6;B7WNR0;H0YA55;D6RHD5;C9JKR2;A0A087WWT3;H7C013	CON__P02768-1;P02768;A0A0C4DGB6;B7WNR0;H0YA55;D6RHD5;C9JKR2;A0A087WWT3	Serum albumin	ALB	94	Color2 [DarkGray]	1	4					65	65	59	85.7	85.7	80.6	69.366	0	323.31	657970000000	37	4331	0.641356	0.689964	0.684216	0.686912	0.702396	0.687044	2.04478	2.00815	2.04823	1.87717	1.93573	2.06851	2.06353	2.063	2.10721	1.96203	1.96997	1.98722	1.7333	1.74568	1.80778	1.97082	1.90048
+	5.47529	0.287337	P60201;B1B1G3;B1B1G4;B1B1G6;B1B1G1;B1B1G2	P60201	Myelin proteolipid protein	PLP1	238	Color2 [DarkGray]	1	4					6	6	6	23.8	23.8	23.8	30.077	0	70.876	5293200000	10	148	0.0483518	0.106679	0.0614683	NaN	NaN	NaN	-0.193583	0.15285	0.120508	-0.378679	-0.32524	-0.228841	0.290944	-0.138134	0.135749	-0.233092	-0.359134	-0.35543	-0.557441	-0.376261	-0.230439	0.209678	0.334334
+	5.41633	-0.975321	Q13790	Q13790	Apolipoprotein F	APOF	255	Color2 [DarkGray]	1	4					3	3	3	11.7	11.7	11.7	35.399	0	33.132	21126000000	13	73	-0.977157	-1.02993	-0.966662	-0.471763	-0.868926	-0.760001	1.10135	1.71425	1.64168	-0.079624	0.977874	0.905667	1.65523	1.70991	1.6839	1.19876	0.737082	0.745894	0.672863	0.671135	0.689105	1.27799	1.3693
+	4.73108	0.308084	P02686;H0YF02;J3QQK6;H7BYR8;A8MZH3;J3QKL5;J3QL64;E9PMR5;H0YEA2;E9PJ72;E9PKX9;E9PNZ1;F8WEU6;F5H7N4;J3KT34;E9PLQ9;C9J6H1;J3KS94;E9PQE7;J3KT01;E9PSE2;E9PLU9	P02686;H0YF02;J3QQK6;H7BYR8;A8MZH3;J3QKL5;J3QL64;E9PMR5;H0YEA2;E9PJ72;E9PKX9;E9PNZ1;F8WEU6;F5H7N4;J3KT34	Myelin basic protein	MBP	77	Color2 [DarkGray]	1	4					4	4	4	11.8	11.8	11.8	33.117	0	34.31	4360900000	14	237	0.0101519	0.0184315	-0.173247	-0.175869	-0.0746921	-0.179263	-0.227238	-0.064322	-0.0453528	-0.342621	-0.525502	-0.371801	0.0261043	-0.367593	-0.196642	-0.258973	-0.331683	-0.395184	-0.572598	-0.325767	-0.480958	-0.11174	-0.0527442
+	3.56929	0.52192	A1L4H1;M0QZ17	A1L4H1	Soluble scavenger receptor cysteine-rich domain-containing protein SSC5D	SSC5D	76	Color2 [DarkGray]	1	4					16	16	16	12.7	12.7	12.7	165.74	0	294.02	6825400000	61	305	0.0978812	0.119298	0.0477546	0.273937	0.0860795	0.283191	-0.553632	-0.750861	-0.840039	-0.34714	-0.446175	-0.419241	-0.800382	-0.455095	-0.543871	-0.483621	-0.386777	-0.457831	-0.54817	-0.4684	-0.72131	-0.696725	-0.731831
+	3.21595	-1.31239	P02749;J3QRN2;J3QLI0;J3KS17	P02749;J3QRN2	Beta-2-glycoprotein 1	APOH	177	Color2 [DarkGray]	1	4					19	19	18	56.2	56.2	53.6	38.298	0	323.31	194360000000	17	380	NaN	-1.32178	-1.15159	NaN	NaN	-1.18188	-1.08992	-1.14557	-0.815915	-1.26538	-0.920908	-1.4906	-0.786701	-1.14014	-1.04327	0.444627	0.440601	0.512237	0.331693	0.318355	0.160734	0.371174	0.471494
+	3.08924	-0.935744	O95445	O95445	Apolipoprotein M	APOM	138	Color2 [DarkGray]	1	4					8	8	1	38.3	38.3	5.3	21.253	0	84.264	50266000000	10	400	0.198042	-0.0072555	0.229497	NaN	NaN	-1.02509	1.89395	2.06696	2.14489	1.62447	1.48097	1.45516	2.10763	1.91846	2.20896	1.3961	1.3781	0.824397	1.18952	1.14597	1.2324	1.71495	1.61115
+	2.82131	0.376588	Q9Y6R7;A0A087WXI2;A0A087WUZ2	Q9Y6R7;A0A087WXI2	IgGFc-binding protein	FCGBP	17	Color2 [DarkGray]	1	4					36	36	36	13.9	13.9	13.9	572.01	0	323.31	13296000000	163	564	0.115277	0.192784	0.11505	0.193006	0.225837	0.249726	-0.360277	-0.4701	-0.494175	-0.0162636	-0.11222	-0.0596511	-0.900299	-0.727134	-0.950164	-0.180512	-0.0864548	-0.103492	-0.274854	-0.228218	-0.387697	-0.854457	-0.83354
+	2.58641	-0.594211	Q15485	Q15485	Ficolin-2	FCN2	258	Color2 [DarkGray]	1	4					7	7	7	22	22	22	34.001	0	67.069	3419300000	14	136	-1.22287	-1.26396	-1.46499	-0.749166	-0.511629	-0.54128	NaN	-1.61996	-1.46775	-0.261024	-0.450622	-0.384258	0.292502	0.261212	0.231616	-0.788829	-0.659174	-0.546731	-0.277058	-0.16236	-0.442176	-0.162586	-0.084336
+	2.51184	-0.364291	P08519;A0A087WWY0;Q16609	P08519	Apolipoprotein(a)	LPA	205	Color2 [DarkGray]	1	4					33	33	33	44.9	44.9	44.9	501.31	0	323.31	71372000000	172	997	1.00088	0.957668	0.877276	1.33725	1.42503	1.33188	1.17812	1.2073	1.26384	1.58963	1.50931	1.53015	1.4083	1.51723	1.45049	1.19723	1.3202	1.2387	0.748942	0.826214	0.77264	1.0039	0.925885
+	2.03252	-0.416762	P01042	P01042	Kininogen-1;Kininogen-1 heavy chain;T-kinin;Bradykinin;Lysyl-bradykinin;Kininogen-1 light chain;Low molecular weight growth-promoting factor	KNG1	148	Color2 [DarkGray]	1	4					13	13	13	26.4	26.4	26.4	71.957	0	91.072	2940000000	35	28	-0.910498	-1.09796	-1.02937	NaN	-0.838062	-0.672227	-0.179282	0.600939	0.528574	NaN	-1.0353	-0.962065	0.426273	0.229421	0.446641	-1.17697	-1.08493	-0.753589	NaN	-1.09281	-1.17259	-0.770302	-0.875744
+	1.50235	-0.850107	P27169;F8WF42	P27169	Serum paraoxonase/arylesterase 1	PON1	230	Color2 [DarkGray]	1	4					14	14	14	60.8	60.8	60.8	39.731	0	323.31	80972000000	15	352	-0.805189	-0.935546	-0.963924	-1.12272	-1.14565	-0.755364	1.42313	2.07408	2.06292	0.405757	1.23589	1.2107	1.83506	1.69919	1.9159	2.00887	1.34453	1.6165	1.41672	1.25151	2.01636	2.30187	2.23522
[truncated: 28 more columns]

## Sheet: HP - CHPG
Significant	#NAME?	Difference	Protein IDs	Majority protein IDs	Protein names	Gene names	id	Symbol color	Symbol type	Symbol size	Show label	Only identified by site	Reverse	Potential contaminant	Peptides	Razor + unique peptides	Unique peptides	Sequence coverage [%]	Unique + razor sequence coverage [%]	Unique sequence coverage [%]	Mol. weight [kDa]	Q-value	Score	Intensity	iBAQ peptides	MS/MS count	LFQ intensity 01	LFQ intensity 01_211116203409	LFQ intensity 01_211116221134	LFQ intensity 02	LFQ intensity 02_211117012617	LFQ intensity 02_211117030340	LFQ intensity 03	LFQ intensity 03_211117075550	LFQ intensity 03_211117093314	LFQ intensity 04	LFQ intensity 04_211117124800	LFQ intensity 04_211117142524	LFQ intensity 05	LFQ intensity 05_211117174036	LFQ intensity 05_211117191758	LFQ intensity 06	LFQ intensity 06_211117223243	LFQ intensity 06_211118001007	LFQ intensity 07	LFQ intensity 07_211118032450	LFQ intensity 07_211118050212	LFQ intensity 08	LFQ intensity 08_211118081658
+	11.0794	-1.1216	CON__P02768-1;P02768;A0A0C4DGB6;B7WNR0;H0YA55;D6RHD5;C9JKR2;A0A087WWT3;H7C013	CON__P02768-1;P02768;A0A0C4DGB6;B7WNR0;H0YA55;D6RHD5;C9JKR2;A0A087WWT3	Serum albumin	ALB	94	Color2 [DarkGray]	1	4					65	65	59	85.7	85.7	80.6	69.366	0	323.31	657970000000	37	4331	0.641356	0.689964	0.684216	0.686912	0.702396	0.687044	2.04478	2.00815	2.04823	1.87717	1.93573	2.06851	2.06353	2.063	2.10721	1.96203	1.96997	1.98722	1.7333	1.74568	1.80778	1.97082	1.90048
+	7.21032	0.528581	A1L4H1;M0QZ17	A1L4H1	Soluble scavenger receptor cysteine-rich domain-containing protein SSC5D	SSC5D	76	Color2 [DarkGray]	1	4					16	16	16	12.7	12.7	12.7	165.74	0	294.02	6825400000	61	305	0.0978812	0.119298	0.0477546	0.273937	0.0860795	0.283191	-0.553632	-0.750861	-0.840039	-0.34714	-0.446175	-0.419241	-0.800382	-0.455095	-0.543871	-0.483621	-0.386777	-0.457831	-0.54817	-0.4684	-0.72131	-0.696725	-0.731831
+	6.74406	0.297338	Q9Y6R7;A0A087WXI2;A0A087WUZ2	Q9Y6R7;A0A087WXI2	IgGFc-binding protein	FCGBP	17	Color2 [DarkGray]	1	4					36	36	36	13.9	13.9	13.9	572.01	0	323.31	13296000000	163	564	0.115277	0.192784	0.11505	0.193006	0.225837	0.249726	-0.360277	-0.4701	-0.494175	-0.0162636	-0.11222	-0.0596511	-0.900299	-0.727134	-0.950164	-0.180512	-0.0864548	-0.103492	-0.274854	-0.228218	-0.387697	-0.854457	-0.83354
+	6.26859	-1.52221	P02749;J3QRN2;J3QLI0;J3KS17	P02749;J3QRN2	Beta-2-glycoprotein 1	APOH	177	Color2 [DarkGray]	1	4					19	19	18	56.2	56.2	53.6	38.298	0	323.31	194360000000	17	380	NaN	-1.32178	-1.15159	NaN	NaN	-1.18188	-1.08992	-1.14557	-0.815915	-1.26538	-0.920908	-1.4906	-0.786701	-1.14014	-1.04327	0.444627	0.440601	0.512237	0.331693	0.318355	0.160734	0.371174	0.471494
+	5.74926	0.284724	Q08380;K7EP36;K7ESM3;K7EKQ5;K7EJY8;K7ES75;K7EN99;K7ERZ6;K7EJD3	Q08380	Galectin-3-binding protein	LGALS3BP	253	Color2 [DarkGray]	1	4					18	18	18	33	33	33	65.33	0	209.78	41353000000	26	632	1.09883	1.03177	1.17404	0.977409	1.03167	0.903004	0.591379	0.446476	0.457254	0.693441	0.73442	0.677087	0.221777	0.377564	0.260252	0.606633	0.691004	0.671189	0.493648	0.505863	0.392721	0.336599	0.313964
+	5.54508	-1.55677	J3KNB4;P49913	J3KNB4;P49913	Cathelicidin antimicrobial peptide;Antibacterial protein FALL-39;Antibacterial protein LL-37	CAMP	129	Color2 [DarkGray]	1	4					9	9	9	36.4	36.4	36.4	19.591	0	184.87	35486000000	9	338	-0.110928	-1.19986	-0.157776	0.0470159	0.093347	NaN	-0.45823	-0.94887	-0.927582	0.0403978	-0.0205818	-0.0317882	-0.86062	-0.24497	-0.714375	1.31646	1.36889	1.3993	1.02034	1.19033	1.08091	0.802381	0.750388
+	4.75825	-0.759497	Q13790	Q13790	Apolipoprotein F	APOF	255	Color2 [DarkGray]	1	4					3	3	3	11.7	11.7	11.7	35.399	0	33.132	21126000000	13	73	-0.977157	-1.02993	-0.966662	-0.471763	-0.868926	-0.760001	1.10135	1.71425	1.64168	-0.079624	0.977874	0.905667	1.65523	1.70991	1.6839	1.19876	0.737082	0.745894	0.672863	0.671135	0.689105	1.27799	1.3693
+	4.40581	0.319351	P02686;H0YF02;J3QQK6;H7BYR8;A8MZH3;J3QKL5;J3QL64;E9PMR5;H0YEA2;E9PJ72;E9PKX9;E9PNZ1;F8WEU6;F5H7N4;J3KT34;E9PLQ9;C9J6H1;J3KS94;E9PQE7;J3KT01;E9PSE2;E9PLU9	P02686;H0YF02;J3QQK6;H7BYR8;A8MZH3;J3QKL5;J3QL64;E9PMR5;H0YEA2;E9PJ72;E9PKX9;E9PNZ1;F8WEU6;F5H7N4;J3KT34	Myelin basic protein	MBP	77	Color2 [DarkGray]	1	4					4	4	4	11.8	11.8	11.8	33.117	0	34.31	4360900000	14	237	0.0101519	0.0184315	-0.173247	-0.175869	-0.0746921	-0.179263	-0.227238	-0.064322	-0.0453528	-0.342621	-0.525502	-0.371801	0.0261043	-0.367593	-0.196642	-0.258973	-0.331683	-0.395184	-0.572598	-0.325767	-0.480958	-0.11174	-0.0527442
+	4.38495	-0.536164	P01857;A0A0A0MS08;A0A0A0MS07	P01857;A0A0A0MS08;A0A0A0MS07	Ig gamma-1 chain C region	IGHG1	23	Color2 [DarkGray]	1	4					14	14	7	56.1	56.1	32.7	36.105	0	159.52	39907000000	15	277	0.361604	0.379217	0.35186	-0.300375	0.243034	0.299779	1.22685	1.15744	1.1769	0.725009	0.875321	0.90153	1.27566	1.18859	1.25407	0.84992	0.73439	0.712583	1.15546	1.03648	1.29354	1.1367	1.10452
+	4.09757	-0.215288	P04114;A8MUN2;A0A669KB70;CON__ENSEMBL:ENSBTAP00000032840	P04114	Apolipoprotein B-100;Apolipoprotein B-48	APOB	187	Color2 [DarkGray]	1	4					255	255	255	56.7	56.7	56.7	515.6	0	323.31	1032700000000	250	9248	1.80293	1.78652	1.836	1.65647	1.59086	1.67417	1.92295	1.85183	1.87192	1.85973	1.92975	1.94511	1.93516	1.94113	1.99417	1.85661	1.87717	1.90638	1.63478	1.55265	1.64514	1.72077	1.65677
+	3.82609	-0.555128	P01714	P01714	Ig lambda chain V-III region SH		160	Color2 [DarkGray]	1	4					2	2	2	17	17	17	12.042	0	17.923	1183600000	4	68	-0.92295	NaN	-0.585601	NaN	-0.723251	-0.622634	-1.0666	-0.95475	-1.17532	NaN	-0.0849056	-0.220819	-1.22948	-0.993629	-1.25621	-0.235617	NaN	NaN	-0.108273	NaN	-0.674417	-1.22967	-1.13507
+	3.77109	-0.6169	P02790;Q9BS19	P02790;Q9BS19	Hemopexin	HPX	183	Color2 [DarkGray]	1	4					10	10	10	25.3	25.3	25.3	51.676	0	100.37	2628700000	22	127	-1.78044	-1.56361	-1.40521	-0.93197	-0.911701	-1.47755	-0.491289	-0.35743	-0.341957	-0.452312	-1.33478	-0.673458	-0.436619	-0.42427	-0.362295	-0.514646	-0.340988	-0.424134	-0.137102	-0.23427	-0.125233	-0.439949	-0.461628
+	3.68493	0.400467	P06727	P06727	Apolipoprotein A-IV	APOA4	200	Color2 [DarkGray]	1	4					20	20	19	42.7	42.7	39.9	45.371	0	156.56	10490000000	25	356	-0.240366	-0.276003	-0.313823	0.147972	0.094342	0.169035	-0.533467	-0.595895	-0.713284	-0.290602	-0.460746	-0.4272	-0.671098	-0.599286	-0.803023	-0.604219	-0.336961	-0.417865	-0.332114	-0.259763	-0.455355	-0.730382	-0.691713
+	3.57282	0.300647	A0A0C4DH38;A0A0J9YXX1	A0A0C4DH38;A0A0J9YXX1		IGHV5-51	43	Color2 [DarkGray]	1	4					3	3	3	34.2	34.2	34.2	12.674	0	23.846	1807700000	6	52	-0.138441	-0.0527271	-0.12074	NaN	NaN	NaN	NaN	-0.913212	-1.00182	-0.937228	-0.261093	-0.396783	-1.08531	-0.779724	-1.20676	-0.592191	-0.431777	-0.48714	-0.510499	-0.600378	-0.731824	-1.14746	-1.11873
+	3.54843	-0.843335	P02787;H7C5E8;F8WEK9;F8WCI6;C9JVG0;C9JB55;F8WC57	P02787	Serotransferrin	TF	182	Color2 [DarkGray]	1	4					38	38	38	54.4	54.4	54.4	77.063	0	323.31	23375000000	40	654	-1.11752	-0.936513	-1.21664	-0.124394	-0.297044	-0.080776	0.438731	0.238008	0.239865	0.406233	0.154929	0.213592	0.248365	0.231098	0.234746	0.263992	0.596606	0.611752	0.620822	0.722303	0.541415	0.151727	0.163161
+	3.30023	0.313358	P60201;B1B1G3;B1B1G4;B1B1G6;B1B1G1;B1B1G2	P60201	Myelin proteolipid protein	PLP1	238	Color2 [DarkGray]	1	4					6	6	6	23.8	23.8	23.8	30.077	0	70.876	5293200000	10	148	0.0483518	0.106679	0.0614683	NaN	NaN	NaN	-0.193583	0.15285	0.120508	-0.378679	-0.32524	-0.228841	0.290944	-0.138134	0.135749	-0.233092	-0.359134	-0.35543	-0.557441	-0.376261	-0.230439	0.209678	0.334334
+	3.27168	0.252751	P04275	P04275	von Willebrand factor;von Willebrand antigen 2	VWF	192	Color2 [DarkGray]	1	4					101	101	101	41	41	41	309.26	0	323.31	567780000000	132	5654	1.86805	1.86229	1.83906	1.51691	1.53497	1.63443	1.52004	1.40214	1.41327	1.55436	1.5078	1.52464	1.60162	1.65367	1.62553	1.38531	1.46083	1.45599	1.29481	1.32808	1.34215	1.35841	1.3033
+	3.0416	-0.844062	O95445	O95445	Apolipoprotein M	APOM	138	Color2 [DarkGray]	1	4					8	8	1	38.3	38.3	5.3	21.253	0	84.264	50266000000	10	400	0.198042	-0.0072555	0.229497	NaN	NaN	-1.02509	1.89395	2.06696	2.14489	1.62447	1.48097	1.45516	2.10763	1.91846	2.20896	1.3961	1.3781	0.824397	1.18952	1.14597	1.2324	1.71495	1.61115
+	3.00927	-0.359487	P02654;K7ERI9;K7EJI9;K7ELM9;K7EPF9;K7EKP1	P02654;K7ERI9;K7EJI9;K7ELM9;K7EPF9	Apolipoprotein C-I;Truncated apolipoprotein C-I	APOC1	171	Color2 [DarkGray]	1	4					10	10	10	54.2	54.2	54.2	9.3318	0	96.331	183970000000	3	948	0.951757	1.01039	1.22872	0.743034	0.812683	0.85554	0.515377	0.539352	0.485231	0.744844	0.927513	0.761544	0.359667	0.640295	0.475354	0.892303	1.09541	1.10704	1.06465	1.03315	0.943969	0.964075	0.874027
+	2.93154	-0.655345	P27169;F8WF42	P27169	Serum paraoxonase/arylesterase 1	PON1	230	Color2 [DarkGray]	1	4					14	14	14	60.8	60.8	60.8	39.731	0	323.31	80972000000	15	352	-0.805189	-0.935546	-0.963924	-1.12272	-1.14565	-0.755364	1.42313	2.07408	2.06292	0.405757	1.23589	1.2107	1.83506	1.69919	1.9159	2.00887	1.34453	1.6165	1.41672	1.25151	2.01636	2.30187	2.23522
+	2.81405	0.285491	P0DOY2;P0DOY3;P0CF74;A0A5H1ZRQ7;A0M8Q6	P0DOY2;P0DOY3;P0CF74	Ig lambda-6 chain C region	IGLC6	210	Color2 [DarkGray]	1	4					7	7	3	84	84	34	11.293	0	323.31	111270000000	7	412	1.84139	1.68248	2.01043	1.72464	1.69669	1.75961	1.06985	1.58977	1.58151	1.52456	2.00567	1.41551	1.57078	1.53064	1.26508	1.48902	1.35794	1.258	1.25293	1.29403	1.3325	1.32068	1.69701
+	2.63444	-0.64145	Q15485	Q15485	Ficolin-2	FCN2	258	Color2 [DarkGray]	1	4					7	7	7	22	22	22	34.001	0	67.069	3419300000	14	136	-1.22287	-1.26396	-1.46499	-0.749166	-0.511629	-0.54128	NaN	-1.61996	-1.46775	-0.261024	-0.450622	-0.384258	0.292502	0.261212	0.231616	-0.788829	-0.659174	-0.546731	-0.277058	-0.16236	-0.442176	-0.162586	-0.084336
+	2.55763	0.318344	P04196	P04196	Histidine-rich glycoprotein	HRG	188	Color2 [DarkGray]	1	4					5	5	5	10.3	10.3	10.3	59.578	0	86.655	1498300000	22	58	-0.500875	-0.38164	-0.410994	NaN	-0.397543	-0.28931	-0.0274602	-0.302268	-0.309786	-0.345556	-0.47453	-0.705523	-0.81375	-0.166287	-0.539056	-0.439757	-0.849213	NaN	NaN	NaN	-0.794726	-1.13027	NaN
+	2.34744	0.405962	V9GYG0;P12235;Q9H0C2	V9GYG0;P12235;Q9H0C2	ADP/ATP translocase 1;ADP/ATP translocase 4;ADP/ATP translocase 4, N-terminally processed	SLC25A4;SLC25A31	215	Color2 [DarkGray]	1	4					6	6	2	26.9	26.9	8.7	22.885	0	38.614	1382500000	15	64	-0.566928	-0.618635	-0.675561	NaN	-0.886718	NaN	-0.617448	-0.400855	-0.475079	-1.14847	-1.19316	-1.15992	-0.258333	-0.910191	-0.472873	-0.723042	-1.12683	-1.61366	-1.26263	-1.05177	-1.1129	-0.36822	-0.238313
+	1.80729	0.324844	P02675;D6REL8	P02675;D6REL8	Fibrinogen beta chain;Fibrinopeptide B;Fibrinogen beta chain	FGB	173	Color2 [DarkGray]	1	4					28	28	24	57.8	57.8	52.5	55.928	0	230.86	39448000000	29	270	-0.300425	-0.260858	-0.32885	0.0118021	0.173898	0.0801818	-0.288629	-0.388756	-0.316791	0.141188	-0.139011	0.1266	-0.348664	-0.358392	-0.263555	-0.285307	-0.171905	-0.153284	-0.0500428	-0.15471	-0.24256	-0.351892	-0.240585
+	1.78356	0.278176	P68366;C9JEV8;C9JQ00;C9JJQ8;C9JDL2	P68366	Tubulin alpha-4A chain	TUBA4A	248	Color2 [DarkGray]	1	4					12	3	3	33	7.6	7.6	49.924	0	20.04	389150000	21	17	-1.43277	-1.34458	-1.22011	NaN	NaN	NaN	-1.47284	-0.797403	-0.900024	-1.76502	-1.61623	-1.63198	-0.829169	-1.51017	-0.921643	-1.64249	-1.50743	-1.52161	-1.69432	-1.65917	-1.67105	-0.864922	-0.713131
+	1.69053	0.444068	Q5T985;P19823;Q5T987;CON__Q9TRI1	Q5T985;P19823	Inter-alpha-trypsin inhibitor heavy chain H2	ITIH2	224	Color2 [DarkGray]	1	4					19	19	19	20.3	20.3	20.3	105.21	0	146.33	2846900000	47	126	-1.33252	-1.41806	-0.723482	-0.343361	-0.327406	-0.47007	-0.524599	-0.737207	-0.620261	-0.335133	-0.467503	-0.566866	-0.537749	-0.490783	-0.559632	-1.02716	-0.898561	-0.810751	-0.0415028	-0.234254	-0.254763	-1.3765	-0.959493
+	1.5797	0.3034	P04406;E7EUT5;O14556	P04406;E7EUT5	Glyceraldehyde-3-phosphate dehydrogenase	GAPDH	194	Color2 [DarkGray]	1	4					6	6	6	24.5	24.5	24.5	36.053	0	126.66	1745500000	17	35	-0.358167	-0.55851	-0.499962	-0.720915	-0.849319	-0.800655	-0.77538	-0.0809	-0.00432265	-1.05909	-0.925364	-1.0603	-0.147681	-0.718096	-0.275348	-0.843159	-0.940845	-1.11287	-0.971999	-0.9228	-0.960172	-0.155727	-0.106888
+	1.33043	-0.367623	P04003;A6PVY5;F2Z2V7;CON__Q28065	P04003	C4b-binding protein alpha chain	C4BPA	185	Color2 [DarkGray]	1	4					25	25	25	56.1	56.1	56.1	67.033	0	323.31	79313000000	30	838	1.23958	1.24356	1.4656	0.422776	0.345019	0.640606	1.16638	1.27316	1.2959	1.18492	1.59428	1.36943	1.09107	0.871339	0.929743	1.71229	1.42107	1.60842	1.58253	1.33047	1.62458	1.67568	1.67292
+	1.24818	-0.625926	P55056	P55056	Apolipoprotein C-IV	APOC4	236	Color2 [DarkGray]	1	4					6	4	4	31.5	22.8	22.8	14.553	0	47.221	7159800000	6	89	0.627016	-0.225046	0.299665	NaN	-1.39257	NaN	-0.172546	-0.181626	-0.010312	-0.970244	-0.618675	0.118595	0.257009	0.500411	0.61992	0.746304	-0.459701	-1.15897	-0.751054	-1.55221	0.150178	0.781627	0.625598
[truncated: 28 more columns]

## Sheet: EPC - 10PG
Significant	#NAME?	Difference	Protein IDs	Majority protein IDs	Protein names	Gene names	id	Symbol color	Symbol type	Symbol size	Show label	Only identified by site	Reverse	Potential contaminant	Peptides	Razor + unique peptides	Unique peptides	Sequence coverage [%]	Unique + razor sequence coverage [%]	Unique sequence coverage [%]	Mol. weight [kDa]	Q-value	Score	Intensity	iBAQ peptides	MS/MS count	LFQ intensity 01	LFQ intensity 01_211116203409	LFQ intensity 01_211116221134	LFQ intensity 02	LFQ intensity 02_211117012617	LFQ intensity 02_211117030340	LFQ intensity 03	LFQ intensity 03_211117075550	LFQ intensity 03_211117093314	LFQ intensity 04	LFQ intensity 04_211117124800	LFQ intensity 04_211117142524	LFQ intensity 05	LFQ intensity 05_211117174036	LFQ intensity 05_211117191758	LFQ intensity 06	LFQ intensity 06_211117223243	LFQ intensity 06_211118001007	LFQ intensity 07	LFQ intensity 07_211118032450	LFQ intensity 07_211118050212	LFQ intensity 08	LFQ intensity 08_211118081658
+	11.1048	-1.48227	P02749;J3QRN2;J3QLI0;J3KS17	P02749;J3QRN2	Beta-2-glycoprotein 1	APOH	177	Color2 [DarkGray]	1	4					19	19	18	56.2	56.2	53.6	38.298	0	323.31	194360000000	17	380	NaN	-1.32178	-1.15159	NaN	NaN	-1.18188	-1.08992	-1.14557	-0.815915	-1.26538	-0.920908	-1.4906	-0.786701	-1.14014	-1.04327	0.444627	0.440601	0.512237	0.331693	0.318355	0.160734	0.371174	0.471494
+	7.3071	-1.54521	J3KNB4;P49913	J3KNB4;P49913	Cathelicidin antimicrobial peptide;Antibacterial protein FALL-39;Antibacterial protein LL-37	CAMP	129	Color2 [DarkGray]	1	4					9	9	9	36.4	36.4	36.4	19.591	0	184.87	35486000000	9	338	-0.110928	-1.19986	-0.157776	0.0470159	0.093347	NaN	-0.45823	-0.94887	-0.927582	0.0403978	-0.0205818	-0.0317882	-0.86062	-0.24497	-0.714375	1.31646	1.36889	1.3993	1.02034	1.19033	1.08091	0.802381	0.750388
+	4.73511	-0.410145	P02654;K7ERI9;K7EJI9;K7ELM9;K7EPF9;K7EKP1	P02654;K7ERI9;K7EJI9;K7ELM9;K7EPF9	Apolipoprotein C-I;Truncated apolipoprotein C-I	APOC1	171	Color2 [DarkGray]	1	4					10	10	10	54.2	54.2	54.2	9.3318	0	96.331	183970000000	3	948	0.951757	1.01039	1.22872	0.743034	0.812683	0.85554	0.515377	0.539352	0.485231	0.744844	0.927513	0.761544	0.359667	0.640295	0.475354	0.892303	1.09541	1.10704	1.06465	1.03315	0.943969	0.964075	0.874027
+	4.43681	0.3904	P02747	P02747	Complement C1q subcomponent subunit C	C1QC	175	Color2 [DarkGray]	1	4					5	5	5	25.3	25.3	25.3	25.773	0	36.158	1647200000	13	64	-0.866283	-0.883654	-0.804561	NaN	-1.01043	NaN	-0.288271	-0.542023	-0.436645	-0.350436	-0.568777	-0.517204	-0.350165	-0.247405	-0.435107	-1.11662	-0.974936	-0.924103	-0.759545	-0.603521	-0.67649	-0.788091	-0.804253
+	3.61012	0.404329	P08519;A0A087WWY0;Q16609	P08519	Apolipoprotein(a)	LPA	205	Color2 [DarkGray]	1	4					33	33	33	44.9	44.9	44.9	501.31	0	323.31	71372000000	172	997	1.00088	0.957668	0.877276	1.33725	1.42503	1.33188	1.17812	1.2073	1.26384	1.58963	1.50931	1.53015	1.4083	1.51723	1.45049	1.19723	1.3202	1.2387	0.748942	0.826214	0.77264	1.0039	0.925885
+	3.49533	-0.388709	P04003;A6PVY5;F2Z2V7;CON__Q28065	P04003	C4b-binding protein alpha chain	C4BPA	185	Color2 [DarkGray]	1	4					25	25	25	56.1	56.1	56.1	67.033	0	323.31	79313000000	30	838	1.23958	1.24356	1.4656	0.422776	0.345019	0.640606	1.16638	1.27316	1.2959	1.18492	1.59428	1.36943	1.09107	0.871339	0.929743	1.71229	1.42107	1.60842	1.58253	1.33047	1.62458	1.67568	1.67292
+	2.97643	0.999746	P01042	P01042	Kininogen-1;Kininogen-1 heavy chain;T-kinin;Bradykinin;Lysyl-bradykinin;Kininogen-1 light chain;Low molecular weight growth-promoting factor	KNG1	148	Color2 [DarkGray]	1	4					13	13	13	26.4	26.4	26.4	71.957	0	91.072	2940000000	35	28	-0.910498	-1.09796	-1.02937	NaN	-0.838062	-0.672227	-0.179282	0.600939	0.528574	NaN	-1.0353	-0.962065	0.426273	0.229421	0.446641	-1.17697	-1.08493	-0.753589	NaN	-1.09281	-1.17259	-0.770302	-0.875744
+	2.90641	0.529592	O95445	O95445	Apolipoprotein M	APOM	138	Color2 [DarkGray]	1	4					8	8	1	38.3	38.3	5.3	21.253	0	84.264	50266000000	10	400	0.198042	-0.0072555	0.229497	NaN	NaN	-1.02509	1.89395	2.06696	2.14489	1.62447	1.48097	1.45516	2.10763	1.91846	2.20896	1.3961	1.3781	0.824397	1.18952	1.14597	1.2324	1.71495	1.61115
[truncated: 28 more columns]

## Sheet: EPC - 40PG
Significant	#NAME?	Difference	Protein IDs	Majority protein IDs	Protein names	Gene names	id	Symbol color	Symbol type	Symbol size	Show label	Only identified by site	Reverse	Potential contaminant	Peptides	Razor + unique peptides	Unique peptides	Sequence coverage [%]	Unique + razor sequence coverage [%]	Unique sequence coverage [%]	Mol. weight [kDa]	Q-value	Score	Intensity	iBAQ peptides	MS/MS count	LFQ intensity 01	LFQ intensity 01_211116203409	LFQ intensity 01_211116221134	LFQ intensity 02	LFQ intensity 02_211117012617	LFQ intensity 02_211117030340	LFQ intensity 03	LFQ intensity 03_211117075550	LFQ intensity 03_211117093314	LFQ intensity 04	LFQ intensity 04_211117124800	LFQ intensity 04_211117142524	LFQ intensity 05	LFQ intensity 05_211117174036	LFQ intensity 05_211117191758	LFQ intensity 06	LFQ intensity 06_211117223243	LFQ intensity 06_211118001007	LFQ intensity 07	LFQ intensity 07_211118032450	LFQ intensity 07_211118050212	LFQ intensity 08	LFQ intensity 08_211118081658
+	12.9904	-3.64696	P02749;J3QRN2;J3QLI0;J3KS17	P02749;J3QRN2	Beta-2-glycoprotein 1	APOH	177	Color2 [DarkGray]	1	4					19	19	18	56.2	56.2	53.6	38.298	0	323.31	194360000000	17	380	NaN	-1.32178	-1.15159	NaN	NaN	-1.18188	-1.08992	-1.14557	-0.815915	-1.26538	-0.920908	-1.4906	-0.786701	-1.14014	-1.04327	0.444627	0.440601	0.512237	0.331693	0.318355	0.160734	0.371174	0.471494
+	12.973	0.567223	P04114;A8MUN2;A0A669KB70;CON__ENSEMBL:ENSBTAP00000032840	P04114	Apolipoprotein B-100;Apolipoprotein B-48	APOB	187	Color2 [DarkGray]	1	4					255	255	255	56.7	56.7	56.7	515.6	0	323.31	1032700000000	250	9248	1.80293	1.78652	1.836	1.65647	1.59086	1.67417	1.92295	1.85183	1.87192	1.85973	1.92975	1.94511	1.93516	1.94113	1.99417	1.85661	1.87717	1.90638	1.63478	1.55265	1.64514	1.72077	1.65677
+	10.2247	-1.48363	P02654;K7ERI9;K7EJI9;K7ELM9;K7EPF9;K7EKP1	P02654;K7ERI9;K7EJI9;K7ELM9;K7EPF9	Apolipoprotein C-I;Truncated apolipoprotein C-I	APOC1	171	Color2 [DarkGray]	1	4					10	10	10	54.2	54.2	54.2	9.3318	0	96.331	183970000000	3	948	0.951757	1.01039	1.22872	0.743034	0.812683	0.85554	0.515377	0.539352	0.485231	0.744844	0.927513	0.761544	0.359667	0.640295	0.475354	0.892303	1.09541	1.10704	1.06465	1.03315	0.943969	0.964075	0.874027
+	10.1977	-3.52207	P12259;A0A0A0MRJ7;CON__Q28107	P12259;A0A0A0MRJ7	Coagulation factor V;Coagulation factor V heavy chain;Coagulation factor V light chain	F5	21	Color2 [DarkGray]	1	4					32	32	32	15.3	15.3	15.3	251.7	0	264.04	16254000000	87	173	-2.60975	-2.85416	-2.80405	-2.65915	-2.52264	-2.64059	-3.09541	-2.40631	-1.62266	-3.048	-2.48003	-2.69993	-2.66786	-3.54909	-2.48902	-2.78781	-3.2075	-2.75777	-3.34293	-2.91804	-3.22063	-2.40093	-3.32119
+	7.81644	-0.701443	P06727	P06727	Apolipoprotein A-IV	APOA4	200	Color2 [DarkGray]	1	4					20	20	19	42.7	42.7	39.9	45.371	0	156.56	10490000000	25	356	-0.240366	-0.276003	-0.313823	0.147972	0.094342	0.169035	-0.533467	-0.595895	-0.713284	-0.290602	-0.460746	-0.4272	-0.671098	-0.599286	-0.803023	-0.604219	-0.336961	-0.417865	-0.332114	-0.259763	-0.455355	-0.730382	-0.691713
+	7.77261	0.482906	P02647;F8W696	P02647;F8W696	Apolipoprotein A-I;Proapolipoprotein A-I;Truncated apolipoprotein A-I	APOA1	168	Color2 [DarkGray]	1	4					27	27	27	77.5	77.5	77.5	30.777	0	323.31	124790000000	18	1174	1.35312	1.19414	1.25142	0.967391	1.2303	1.3179	1.22745	1.04024	1.08612	1.0403	1.19772	1.26216	1.0343	1.10144	1.07147	1.18799	1.20607	1.18048	0.913899	0.90344	1.00943	1.01044	0.930301
+	7.58198	-1.43447	J3KNB4;P49913	J3KNB4;P49913	Cathelicidin antimicrobial peptide;Antibacterial protein FALL-39;Antibacterial protein LL-37	CAMP	129	Color2 [DarkGray]	1	4					9	9	9	36.4	36.4	36.4	19.591	0	184.87	35486000000	9	338	-0.110928	-1.19986	-0.157776	0.0470159	0.093347	NaN	-0.45823	-0.94887	-0.927582	0.0403978	-0.0205818	-0.0317882	-0.86062	-0.24497	-0.714375	1.31646	1.36889	1.3993	1.02034	1.19033	1.08091	0.802381	0.750388
+	7.04787	0.523159	P08519;A0A087WWY0;Q16609	P08519	Apolipoprotein(a)	LPA	205	Color2 [DarkGray]	1	4					33	33	33	44.9	44.9	44.9	501.31	0	323.31	71372000000	172	997	1.00088	0.957668	0.877276	1.33725	1.42503	1.33188	1.17812	1.2073	1.26384	1.58963	1.50931	1.53015	1.4083	1.51723	1.45049	1.19723	1.3202	1.2387	0.748942	0.826214	0.77264	1.0039	0.925885
+	6.96795	0.534644	P02787;H7C5E8;F8WEK9;F8WCI6;C9JVG0;C9JB55;F8WC57	P02787	Serotransferrin	TF	182	Color2 [DarkGray]	1	4					38	38	38	54.4	54.4	54.4	77.063	0	323.31	23375000000	40	654	-1.11752	-0.936513	-1.21664	-0.124394	-0.297044	-0.080776	0.438731	0.238008	0.239865	0.406233	0.154929	0.213592	0.248365	0.231098	0.234746	0.263992	0.596606	0.611752	0.620822	0.722303	0.541415	0.151727	0.163161
+	6.95186	0.733992	CON__P02768-1;P02768;A0A0C4DGB6;B7WNR0;H0YA55;D6RHD5;C9JKR2;A0A087WWT3;H7C013	CON__P02768-1;P02768;A0A0C4DGB6;B7WNR0;H0YA55;D6RHD5;C9JKR2;A0A087WWT3	Serum albumin	ALB	94	Color2 [DarkGray]	1	4					65	65	59	85.7	85.7	80.6	69.366	0	323.31	657970000000	37	4331	0.641356	0.689964	0.684216	0.686912	0.702396	0.687044	2.04478	2.00815	2.04823	1.87717	1.93573	2.06851	2.06353	2.063	2.10721	1.96203	1.96997	1.98722	1.7333	1.74568	1.80778	1.97082	1.90048
+	6.91931	0.355372	P01023;H0YFH1;CON__ENSEMBL:ENSBTAP00000024146;F8W7L3	P01023	Alpha-2-macroglobulin	A2M	145	Color2 [DarkGray]	1	4					46	46	40	38.8	38.8	33.7	163.29	0	323.31	27281000000	69	726	-0.0263093	-0.0870752	-0.152434	0.427432	0.457088	0.438496	0.53265	0.415982	0.438675	0.564567	0.540984	0.533849	0.515229	0.549081	0.503641	0.349282	0.495867	0.462957	0.925927	0.865366	0.863239	0.306187	0.207916
+	6.06941	0.521282	K7ER74;P02655;Q6P163;V9GYJ8;K7EMC3	K7ER74;P02655	Apolipoprotein C-II;Proapolipoprotein C-II	APOC4-APOC2;APOC2	133	Color2 [DarkGray]	1	4					9	9	7	39.9	39.9	33.7	20.049	0	323.31	492890000000	6	877	2.35125	2.31156	2.26043	2.00188	1.8795	2.12504	2.17671	2.27046	2.37502	2.05183	2.20842	2.15125	2.22892	2.25371	2.40963	2.21556	2.12149	2.14382	1.92734	1.90174	2.17963	2.52596	2.37966
+	6.0105	1.80948	Q13790	Q13790	Apolipoprotein F	APOF	255	Color2 [DarkGray]	1	4					3	3	3	11.7	11.7	11.7	35.399	0	33.132	21126000000	13	73	-0.977157	-1.02993	-0.966662	-0.471763	-0.868926	-0.760001	1.10135	1.71425	1.64168	-0.079624	0.977874	0.905667	1.65523	1.70991	1.6839	1.19876	0.737082	0.745894	0.672863	0.671135	0.689105	1.27799	1.3693
+	5.18519	0.699353	P01857;A0A0A0MS08;A0A0A0MS07	P01857;A0A0A0MS08;A0A0A0MS07	Ig gamma-1 chain C region	IGHG1	23	Color2 [DarkGray]	1	4					14	14	7	56.1	56.1	32.7	36.105	0	159.52	39907000000	15	277	0.361604	0.379217	0.35186	-0.300375	0.243034	0.299779	1.22685	1.15744	1.1769	0.725009	0.875321	0.90153	1.27566	1.18859	1.25407	0.84992	0.73439	0.712583	1.15546	1.03648	1.29354	1.1367	1.10452
+	5.14567	0.274984	P01871	P01871	Ig mu chain C region	IGHM	167	Color2 [DarkGray]	1	4					31	31	31	63.6	63.6	63.6	49.439	0	323.31	982280000000	25	2996	2.44282	2.47347	2.51405	2.26549	2.21869	2.35049	2.40336	2.32045	2.39566	2.34489	2.4275	2.41026	2.13931	2.16792	2.18799	2.23847	2.21292	2.26638	2.04975	2.07503	2.18051	2.23008	2.15294
+	4.79265	0.327788	P04275	P04275	von Willebrand factor;von Willebrand antigen 2	VWF	192	Color2 [DarkGray]	1	4					101	101	101	41	41	41	309.26	0	323.31	567780000000	132	5654	1.86805	1.86229	1.83906	1.51691	1.53497	1.63443	1.52004	1.40214	1.41327	1.55436	1.5078	1.52464	1.60162	1.65367	1.62553	1.38531	1.46083	1.45599	1.29481	1.32808	1.34215	1.35841	1.3033
+	4.41409	1.75057	O95445	O95445	Apolipoprotein M	APOM	138	Color2 [DarkGray]	1	4					8	8	1	38.3	38.3	5.3	21.253	0	84.264	50266000000	10	400	0.198042	-0.0072555	0.229497	NaN	NaN	-1.02509	1.89395	2.06696	2.14489	1.62447	1.48097	1.45516	2.10763	1.91846	2.20896	1.3961	1.3781	0.824397	1.18952	1.14597	1.2324	1.71495	1.61115
+	4.33729	0.768444	P01764;P0DP03;A0A0J9YY99;P01768	P01764;P0DP03;A0A0J9YY99;P01768	Ig heavy chain V-III region 23;Ig heavy chain V-III region CAM	IGHV3-23	162	Color2 [DarkGray]	1	4					5	4	2	44.4	38.5	25.6	12.582	0	42.022	4832400000	6	73	0.555398	0.668186	0.534836	-0.525017	NaN	0.280458	0.242356	0.218269	0.239375	0.304984	0.315996	-0.351527	0.122771	0.171634	0.133599	0.30225	NaN	0.338157	NaN	NaN	0.103093	0.00465866	-0.0555576
+	4.3123	0.547506	P02747	P02747	Complement C1q subcomponent subunit C	C1QC	175	Color2 [DarkGray]	1	4					5	5	5	25.3	25.3	25.3	25.773	0	36.158	1647200000	13	64	-0.866283	-0.883654	-0.804561	NaN	-1.01043	NaN	-0.288271	-0.542023	-0.436645	-0.350436	-0.568777	-0.517204	-0.350165	-0.247405	-0.435107	-1.11662	-0.974936	-0.924103	-0.759545	-0.603521	-0.67649	-0.788091	-0.804253
+	4.05476	0.757564	A0A286YEY4;P01859	A0A286YEY4;P01859	Ig gamma-2 chain C region	IGHG2	58	Color2 [DarkGray]	1	4					10	5	4	32.2	20.8	17.2	43.805	0	54.186	17624000000	14	79	0.676455	0.636717	0.688483	0.00569477	0.691469	0.69667	0.895394	0.859569	0.868194	0.579298	0.646388	0.649093	0.977405	0.880371	0.884113	0.734844	0.730186	0.757092	0.947544	0.972735	1.02637	0.852536	0.826848
+	3.78727	0.972309	P68363	P68363	Tubulin alpha-1B chain	TUBA1B	247	Color2 [DarkGray]	1	4					14	14	0	45.7	45.7	0	50.151	0	184.57	4743700000	21	144	-0.040008	-0.067755	0.0286103	-1.00796	-0.817112	-0.883287	-0.258461	0.340664	0.300345	-0.735629	-0.649903	-0.689604	0.436906	-0.0809898	0.258636	-0.641243	-0.735025	-0.670166	-0.89444	-1.1423	-0.801626	0.298548	0.33844
+	3.63762	0.568388	A0A024R6I7;P01009;A0A0G2JRN3;G3V2B9;G3V544;G3V5R8;G3V387;A0A0B4J278	A0A024R6I7;P01009;A0A0G2JRN3	Alpha-1-antitrypsin;Short peptide from AAT	SERPINA1	0	Color2 [DarkGray]	1	4					22	22	22	46.9	46.9	46.9	46.708	0	304.03	26482000000	23	421	-0.00715441	-0.0174076	0.016372	0.209658	0.506446	0.191223	0.878397	0.805809	0.743643	0.819227	0.351663	0.878867	0.867334	0.896224	0.82354	0.518855	0.634274	0.575391	1.11108	1.06476	1.13114	0.657395	0.444434
+	3.56789	-0.38029	A0A286YES1;A0A4W9A917;P01860	A0A286YES1;A0A4W9A917;P01860	Ig gamma-3 chain C region	IGHG3	56	Color2 [DarkGray]	1	4					11	5	3	32.7	20.4	14.1	49.021	0	55.18	9359400000	19	173	-0.10886	-0.137759	0.027067	0.597138	0.788606	0.612727	0.2332	-0.00408879	-0.0447596	0.394475	0.49196	0.564389	0.15527	0.424986	0.107942	0.291633	0.571446	0.577947	0.752778	0.898414	0.519065	-0.0750883	0.0585849
+	3.52197	0.851244	P02790;Q9BS19	P02790;Q9BS19	Hemopexin	HPX	183	Color2 [DarkGray]	1	4					10	10	10	25.3	25.3	25.3	51.676	0	100.37	2628700000	22	127	-1.78044	-1.56361	-1.40521	-0.93197	-0.911701	-1.47755	-0.491289	-0.35743	-0.341957	-0.452312	-1.33478	-0.673458	-0.436619	-0.42427	-0.362295	-0.514646	-0.340988	-0.424134	-0.137102	-0.23427	-0.125233	-0.439949	-0.461628
+	3.46029	0.799932	P00739;A0A0A0MRD9	P00739;A0A0A0MRD9	Haptoglobin-related protein	HPR	141	Color2 [DarkGray]	1	4					20	6	6	54	25.9	25.9	39.029	0	73.686	7544600000	20	75	0.609789	0.641372	0.559491	NaN	NaN	-1.43712	0.399837	0.285914	0.222457	-0.0478383	0.4615	0.305758	0.0523633	0.0195925	0.00428807	-0.219982	-0.554265	0.26308	NaN	NaN	0.107325	-0.10505	0.0934354
+	3.43095	0.362566	P02656;B0YIW2;C9J2Q0	P02656;B0YIW2	Apolipoprotein C-III	APOC3	78	Color2 [DarkGray]	1	4					6	6	6	57.6	57.6	57.6	10.852	0	323.31	228370000000	6	500	2.1813	2.31007	2.26741	1.59582	1.74687	1.58118	2.23266	2.21264	2.27446	1.91014	2.05419	2.12166	2.22706	2.12526	2.21623	1.83046	1.80999	1.77574	1.78999	1.76263	1.96926	2.15566	2.00572
+	3.391	0.87899	P68371;Q5ST81;Q3ZCM7;A0A075B736;Q5SQY0;A6NNZ2;CON__ENSEMBL:ENSBTAP00000025008;Q9H4B7	P68371;Q5ST81	Tubulin beta-4B chain	TUBB4B;TUBB	249	Color2 [DarkGray]	1	4					17	17	1	53	53	2.7	49.83	0	323.31	5200500000	19	237	-0.127119	-0.232339	-0.176727	-0.868345	-1.04127	-1.04712	-0.16279	0.171845	0.172097	-0.831726	-0.738679	-0.64266	0.395099	-0.0383156	0.24909	-0.406978	-0.745442	-0.973952	-1.1162	-1.25009	-0.898382	0.144557	0.395784
+	3.29153	-0.465665	A0A0B4J231;B9A064;A0A5H1ZRQ4;P0CG04	A0A0B4J231;B9A064;A0A5H1ZRQ4;P0CG04	Immunoglobulin lambda-like polypeptide 5;Ig lambda-1 chain C regions	IGLL5;IGLC1	32	Color2 [DarkGray]	1	4					7	3	3	45.1	20.5	20.5	23.15	0	21.766	8941000000	11	192	0.345191	0.45181	0.38455	0.666353	0.833813	0.790783	0.272395	0.284484	-0.113383	0.508761	0.427328	0.463431	-0.17524	-0.109659	-0.14395	0.297842	0.427887	0.345092	0.315626	0.483599	0.272534	-0.177395	0.231309
+	3.15078	0.792003	A0A286YEY1;P01876	A0A286YEY1;P01876	Ig alpha-1 chain C region	IGHA1	57	Color2 [DarkGray]	1	4					12	12	4	40.7	40.7	14.8	42.848	0	158.01	22584000000	14	162	1.12318	0.959983	1.30984	-1.2406	-0.171863	-0.0870736	0.857034	1.06446	0.872362	-0.0566796	0.23011	0.387311	0.880596	0.905343	0.912092	0.878076	0.581844	-0.174504	1.11782	0.779006	0.65387	0.894813	0.816208
+	3.1342	0.253963	P0C0L5;A0A3B3ISA6	P0C0L5;A0A3B3ISA6	Complement C4-B;Complement C4 beta chain;Complement C4-B alpha chain;C4a anaphylatoxin;C4b-B;C4d-B;Complement C4 gamma chain	C4B	209	Color2 [DarkGray]	1	4					35	35	0	25.1	25.1	0	192.75	0	323.31	20505000000	80	438	0.374978	0.462497	0.382003	0.45045	0.626958	0.490544	0.807993	0.774268	0.694504	0.775656	0.754411	0.790121	0.844779	0.798439	0.703803	0.466639	0.64935	0.501967	0.955547	0.85172	1.00054	0.610439	0.607776
+	3.05936	0.543754	M0R116;A0A2R8YEY8;A0A0A0MT26;P13637;B1AKY9;P50993;P05023;H0Y7C1;M0QXF2;Q13733;P54707;P20648;Q5TC05;A0A669K9X0;E9PRA5	M0R116;A0A2R8YEY8;A0A0A0MT26;P13637;B1AKY9;P50993;P05023;H0Y7C1	Sodium/potassium-transporting ATPase subunit alpha-3;Sodium/potassium-transporting ATPase subunit alpha-2;Sodium/potassium-transporting ATPase subunit alpha-1	ATP1A3;ATP1A2;ATP1A1	27	Color2 [DarkGray]	1	4					14	14	14	16.9	16.9	16.9	108.28	0	96.978	3175200000	43	174	-0.360867	-0.32041	-0.341266	-0.699727	-0.708652	-0.525182	-0.503081	-0.264663	-0.221816	-0.668547	-0.538048	-0.546817	-0.100723	-0.58496	-0.311997	-0.595111	-0.644258	-0.828162	-0.70179	-1.0064	-0.663519	-0.20883	-0.0653561
+	3.03256	0.373466	D6RF35;P02774;D6RBJ7;D6RF20;CON__Q3MHN5;CON__ENSEMBL:ENSBTAP00000018229	D6RF35;P02774;D6RBJ7	Vitamin D-binding protein	GC	106	Color2 [DarkGray]	1	4					5	5	5	14.3	14.3	14.3	53.02	0	30.616	824750000	29	33	NaN	NaN	NaN	NaN	NaN	NaN	-1.14255	-1.07773	-0.929407	-0.890757	-0.942264	-0.900513	-0.916636	-0.867794	-1.33539	-0.639471	-0.437694	-0.537696	-1.20001	-0.710072	-1.14082	-0.944316	-0.995048
+	3.00445	0.323279	E7EX29;P63104;E7ESK7;E5RGE1;E5RIR4;E9PD24;E7EVZ2;B0AZS6;B7Z2E6;H0YB80	E7EX29;P63104;E7ESK7;E5RGE1;E5RIR4;E9PD24;E7EVZ2	14-3-3 protein zeta/delta	YWHAZ	110	Color2 [DarkGray]	1	4					7	7	5	30.1	30.1	22.8	28.036	0	60.856	1086900000	14	36	-0.573144	-0.653678	-0.589538	-0.866212	-0.996174	-1.04788	-1.0714	-0.703131	-0.753275	-0.823406	-0.987094	-1.03197	-0.503098	-0.84455	-0.93442	-0.862055	-1.47483	-1.07023	-1.16812	-0.997193	-1.02202	-0.643146	-0.540034
+	2.94075	0.520051	P62805	P62805	Histone H4	HIST1H4A	244	Color2 [DarkGray]	1	4					5	5	5	50.5	50.5	50.5	11.367	0	34.327	2126100000	6	114	-0.550326	-0.66164	-0.59437	-1.2666	-1.14207	-1.18363	-0.795403	-0.469192	-0.558879	-1.0034	-0.866558	-0.813208	-0.325579	-0.644858	-0.418415	-0.662115	-1.03151	-0.94733	-1.07687	-1.2281	-0.878469	-0.400111	-0.316173
+	2.68504	0.315689	P01024;M0QYC8;M0QXZ3;M0R0Q9;M0R1Q1;O95568	P01024	Complement C3;Complement C3 beta chain;C3-beta-c;Complement C3 alpha chain;C3a anaphylatoxin;Acylation stimulating protein;Complement C3b alpha chain;Complement C3c alpha chain fragment 1;Complement C3dg fragment;Complement C3g fragment;Complement C3d fragment;Complement C3f fragment;Complement C3c alpha chain fragment 2	C3	146	Color2 [DarkGray]	1	4					81	81	71	54	54	49.2	187.15	0	323.31	59666000000	95	1440	-0.389756	-0.34446	-0.418875	0.244186	0.309102	0.232769	0.565172	0.456424	0.436395	0.453837	0.592801	0.617301	0.580429	0.676756	0.650578	0.0513718	0.302035	0.245798	0.709639	0.796269	0.619059	0.214096	0.216333
+	2.55163	0.703468	P25705;K7ERX7;K7EK77;K7EQH4;K7EJP1;K7ENJ4;K7ESA0	P25705;K7ERX7;K7EK77	ATP synthase subunit alpha, mitochondrial	ATP5A1	229	Color2 [DarkGray]	1	4					9	9	9	19.5	19.5	19.5	59.75	0	77.052	986600000	31	67	-0.811921	-0.812068	-1.08706	-1.672	-1.48824	-1.58452	-1.17508	-0.575866	-0.697267	-1.62755	-1.7459	-1.37415	-0.499886	-1.36518	-0.620281	-1.50926	-1.48492	-1.3465	-1.57843	-1.58772	-1.48576	-0.504274	-0.379961
+	2.33176	1.01991	A0A4W8ZXM2;A0A0B4J1Y9	A0A4W8ZXM2;A0A0B4J1Y9		IGHV3-72	64	Color2 [DarkGray]	1	4					5	5	1	47.5	47.5	10.9	11.167	0	62.619	9662200000	6	113	0.813095	0.449804	0.869505	-0.296363	0.132121	0.0595136	0.580504	1.02351	1.07879	0.370379	0.0811184	-0.652919	1.07472	0.0700344	0.967502	0.550972	0.351987	0.328943	-0.228613	-0.362748	0.441989	1.08167	0.95409
+	2.32575	0.733374	P08670;B0YJC4;B0YJC5;A0A1B0GTT5;A0A1B0GVG8;P17661	P08670;B0YJC4;B0YJC5	Vimentin	VIM	206	Color2 [DarkGray]	1	4					14	14	13	39.5	39.5	37.6	53.651	0	112.26	1757600000	32	112	-0.643588	-0.585055	-0.566632	-1.70367	-1.84079	-1.82056	-1.04278	-0.433762	-0.424934	-1.03942	-1.1932	-1.0733	-0.137033	-0.893896	-0.474946	-1.02848	-1.41696	-1.50071	-1.51178	-2.36442	-1.25479	-0.297191	-0.23021
+	2.29803	0.36037	P01591;D6RD17;D6RHJ6;C9JA05	P01591;D6RD17;D6RHJ6;C9JA05	Immunoglobulin J chain	IGJ;JCHAIN	149	Color2 [DarkGray]	1	4					9	9	9	45.3	45.3	45.3	18.098	0	71.566	59935000000	8	264	1.51118	1.53282	1.53255	1.34194	1.09582	1.33009	1.36164	1.22789	1.25934	1.4079	1.39388	1.43466	1.06814	1.05959	1.0008	1.31983	1.22096	0.942758	1.04235	0.994863	1.15132	0.922723	0.98618
+	2.2736	0.359096	A0A0B4J1X5;A0A075B7E8;A0A0J9YVY3	A0A0B4J1X5;A0A075B7E8		IGHV3-74;IGHV3OR16-13	30	Color2 [DarkGray]	1	4					4	2	1	30.8	15.4	6	12.839	0	26.163	14323000000	7	148	0.870527	0.931164	0.82177	0.824221	0.994389	0.919326	0.699486	0.4415	0.417345	0.827851	0.713794	0.725407	0.23276	0.40529	0.301109	0.566101	0.71228	0.759497	0.593773	0.608884	0.53355	0.223939	0.190124
+	2.20987	0.634703	P02675;D6REL8	P02675;D6REL8	Fibrinogen beta chain;Fibrinopeptide B;Fibrinogen beta chain	FGB	173	Color2 [DarkGray]	1	4					28	28	24	57.8	57.8	52.5	55.928	0	230.86	39448000000	29	270	-0.300425	-0.260858	-0.32885	0.0118021	0.173898	0.0801818	-0.288629	-0.388756	-0.316791	0.141188	-0.139011	0.1266	-0.348664	-0.358392	-0.263555	-0.285307	-0.171905	-0.153284	-0.0500428	-0.15471	-0.24256	-0.351892	-0.240585
+	2.19375	0.418605	A0A7P0TAP4;A0A7P0Z441;A0A7P0T9S6;A0A7P0TA52;A0A7P0TBH1;A0A7P0T8D1;P01019	A0A7P0TAP4;A0A7P0Z441;A0A7P0T9S6;A0A7P0TA52;A0A7P0TBH1;A0A7P0T8D1;P01019	Angiotensinogen;Angiotensin-1;Angiotensin-2;Angiotensin-3;Angiotensin-4;Angiotensin 1-9;Angiotensin 1-7;Angiotensin 1-5;Angiotensin 1-4	AGT	74	Color2 [DarkGray]	1	4					8	8	8	38.2	38.2	38.2	30.67	0	97.532	1029800000	15	29	-1.33005	-1.06742	-1.14555	-1.17455	-1.08475	-1.16042	-0.92515	-0.573349	-0.632217	-1.03962	-0.89652	-0.480822	-0.489017	-0.614239	-0.680891	-1.05922	-0.799579	-0.792144	-0.494909	-0.483614	-0.589035	-1.26054	-1.22127
+	2.18525	0.250611	C9JEU5;C9JC84;P02679	C9JEU5;C9JC84;P02679	Fibrinogen gamma chain	FGG	84	Color2 [DarkGray]	1	4					23	23	13	47	47	31.7	50.322	0	252.38	36694000000	26	412	-0.284632	-0.28705	-0.395872	0.405196	-0.874967	0.0715231	-0.187679	-0.0777647	-0.119356	-0.0418092	-0.20477	-0.0815921	-0.0263627	-0.0728408	-0.0168867	-0.258092	-0.459039	-0.116464	-0.161214	-0.214296	-0.198185	-0.0956293	-0.0875083
+	2.10045	0.299579	P01008	P01008	Antithrombin-III	SERPINC1	143	Color2 [DarkGray]	1	4					5	5	5	11.9	11.9	11.9	52.602	0	33.625	721420000	27	27	NaN	NaN	NaN	NaN	NaN	NaN	-0.89838	-1.01446	-1.03541	-1.02453	-1.0794	-0.976073	-1.06397	-0.757974	-0.944861	-0.937459	-0.752597	-0.812831	-0.585561	-0.313426	-0.687101	-1.07494	-1.04296
+	2.09984	0.25692	P01834;A0A5H1ZRQ3	P01834;A0A5H1ZRQ3	Ig kappa chain C region	IGKC	166	Color2 [DarkGray]	1	4					8	8	8	82.2	82.2	82.2	11.765	0	306.62	111240000000	5	693	1.67115	1.68632	1.67032	1.65474	1.42155	1.58993	1.2453	1.39284	1.41201	1.67456	1.59312	1.63732	1.17974	1.17374	1.23082	1.48103	1.44078	1.45376	1.49461	1.4004	1.4861	1.30462	1.32506
+	1.96917	0.220914	Q08380;K7EP36;K7ESM3;K7EKQ5;K7EJY8;K7ES75;K7EN99;K7ERZ6;K7EJD3	Q08380	Galectin-3-binding protein	LGALS3BP	253	Color2 [DarkGray]	1	4					18	18	18	33	33	33	65.33	0	209.78	41353000000	26	632	1.09883	1.03177	1.17404	0.977409	1.03167	0.903004	0.591379	0.446476	0.457254	0.693441	0.73442	0.677087	0.221777	0.377564	0.260252	0.606633	0.691004	0.671189	0.493648	0.505863	0.392721	0.336599	0.313964
+	1.93429	0.231985	I3L4N8;P63261;A0A804GS07;A0A6Q8PFE4;I3L1U9;I3L3I0;J3KT65;K7EM38;I3L3R2;A0A2R8YEA7;Q6S8J3;A5A3E0;A0A2R8YFE2;P0CG38;Q9BYX7;A0A7P0TBL1;P0CG39;F8WCH0	I3L4N8;P63261;A0A804GS07;A0A6Q8PFE4;I3L1U9;I3L3I0	Actin, cytoplasmic 2;Actin, cytoplasmic 2, N-terminally processed	ACTG1	128	Color2 [DarkGray]	1	4					17	17	1	62.4	62.4	4.8	38.975	0	162.54	8723800000	20	331	0.0539426	0.171941	-0.0122164	-0.0767826	-0.14237	-0.181643	-0.176602	-0.031417	-0.007366	-0.238819	-0.316859	-0.213834	0.250436	-0.183375	0.165145	-0.178994	-0.265642	-0.178246	-0.414891	-0.29848	-0.265184	0.100977	0.17963
+	1.86325	0.486389	P60201;B1B1G3;B1B1G4;B1B1G6;B1B1G1;B1B1G2	P60201	Myelin proteolipid protein	PLP1	238	Color2 [DarkGray]	1	4					6	6	6	23.8	23.8	23.8	30.077	0	70.876	5293200000	10	148	0.0483518	0.106679	0.0614683	NaN	NaN	NaN	-0.193583	0.15285	0.120508	-0.378679	-0.32524	-0.228841	0.290944	-0.138134	0.135749	-0.233092	-0.359134	-0.35543	-0.557441	-0.376261	-0.230439	0.209678	0.334334
+	1.73843	0.670408	P06576;H0YH81;F8W079;F8W0P7;H0YI37	P06576;H0YH81;F8W079	ATP synthase subunit beta, mitochondrial;ATP synthase subunit beta	ATP5B	199	Color2 [DarkGray]	1	4					9	9	9	25.1	25.1	25.1	56.559	0	88.592	1107200000	29	56	-1.01726	-0.915917	-0.895464	NaN	-1.13146	-1.14701	-1.061	-0.495008	-0.322351	-1.27096	-1.10302	-1.2759	-0.107807	-1.10987	-0.346837	-1.19116	-1.05727	-1.1145	-1.4265	-1.76016	-1.24445	-0.249887	-0.214301
+	1.71575	0.607685	P04003;A6PVY5;F2Z2V7;CON__Q28065	P04003	C4b-binding protein alpha chain	C4BPA	185	Color2 [DarkGray]	1	4					25	25	25	56.1	56.1	56.1	67.033	0	323.31	79313000000	30	838	1.23958	1.24356	1.4656	0.422776	0.345019	0.640606	1.16638	1.27316	1.2959	1.18492	1.59428	1.36943	1.09107	0.871339	0.929743	1.71229	1.42107	1.60842	1.58253	1.33047	1.62458	1.67568	1.67292
+	1.70451	0.307738	P01619	P01619	Ig kappa chain V-III region B6		153	Color2 [DarkGray]	1	4					4	4	2	46.6	46.6	26.7	12.557	0	37.501	8192300000	5	59	0.888138	0.726975	0.754308	NaN	-0.202703	0.424386	0.769148	0.758292	0.735557	-0.104073	0.0575851	0.511727	0.620181	0.346175	0.425808	0.471265	0.40978	0.502115	0.365312	0.428952	NaN	0.621366	0.615064
+	1.63973	0.250872	F8WCZ6;P09871;A0A087X232;F5H7T4;H0Y5D1	F8WCZ6;P09871;A0A087X232;F5H7T4;H0Y5D1	Complement C1s subcomponent;Complement C1s subcomponent heavy chain;Complement C1s subcomponent light chain	C1S	121	Color2 [DarkGray]	1	4					6	6	6	14.8	14.8	14.8	57.519	0	39.559	1083800000	22	51	-0.700514	-0.613808	-0.655538	-0.621242	NaN	-0.994671	-0.724645	-0.867061	-0.99445	-0.957398	-0.784121	-0.94179	-1.3668	-1.28558	-0.811157	-1.37831	-1.06533	-1.31024	-1.01454	-1.00449	-1.17143	NaN	NaN
+	1.60495	-0.428062	P20851;Q5VVQ7	P20851;Q5VVQ7	C4b-binding protein beta chain	C4BPB	227	Color2 [DarkGray]	1	4					6	6	6	22.2	22.2	22.2	28.357	0	59.191	19063000000	14	182	0.375779	0.473314	0.309761	0.949033	1.07478	0.918589	0.152525	-0.232984	-0.191004	0.774355	0.589083	0.67014	-0.541103	-0.0701102	-0.389297	0.753018	0.877569	0.746138	0.316659	0.581597	0.384181	-0.32596	-0.29694
+	1.48233	-0.380546	O14791;B1AH96	O14791	Apolipoprotein L1	APOL1	134	Color2 [DarkGray]	1	4					9	9	9	24.1	24.1	24.1	43.974	0	101.82	14782000000	19	354	0.209652	0.178696	-0.00611724	1.07634	0.955953	1.07916	-0.0647419	-0.35473	-0.235807	0.469241	0.292254	0.263706	-0.390424	0.00332258	-0.359365	0.123957	0.408384	0.486873	0.537863	0.779981	0.1549	-0.206664	-0.227181
+	1.47915	0.294052	P04004;CON__Q3ZBS7;F5GX75;H0YJW9	P04004	Vitronectin;Vitronectin V65 subunit;Vitronectin V10 subunit;Somatomedin-B	VTN	186	Color2 [DarkGray]	1	4					9	9	9	23.2	23.2	23.2	54.305	0	73.027	3448100000	19	114	-0.964205	-0.735549	-0.767378	-1.02146	-1.07474	-0.953439	-0.660217	-0.819371	-0.9053	-0.816367	-0.74686	-0.840779	-0.886487	-0.808499	-0.865856	-0.83585	-0.724681	-1.08315	-0.881137	-0.858365	-0.836993	-0.874018	-0.844139
+	1.46012	0.522921	V9GYG0;P12235;Q9H0C2	V9GYG0;P12235;Q9H0C2	ADP/ATP translocase 1;ADP/ATP translocase 4;ADP/ATP translocase 4, N-terminally processed	SLC25A4;SLC25A31	215	Color2 [DarkGray]	1	4					6	6	2	26.9	26.9	8.7	22.885	0	38.614	1382500000	15	64	-0.566928	-0.618635	-0.675561	NaN	-0.886718	NaN	-0.617448	-0.400855	-0.475079	-1.14847	-1.19316	-1.15992	-0.258333	-0.910191	-0.472873	-0.723042	-1.12683	-1.61366	-1.26263	-1.05177	-1.1129	-0.36822	-0.238313
+	1.44544	0.303521	P68871;A0A2R8Y7R2;F8W6P5;P02042;E9PFT6;E9PEW8;A0A0J9YWK4;CON__Q3SX09;C9JRG0;CON__P02070;A0A2R8Y7X9;P69892;P69891;P02100	P68871;A0A2R8Y7R2;F8W6P5;P02042	Hemoglobin subunit beta;LVV-hemorphin-7;Spinorphin;Hemoglobin subunit delta	HBB;HBD	250	Color2 [DarkGray]	1	4					11	11	11	94.6	94.6	94.6	15.998	0	85.673	13862000000	11	253	0.443882	0.391552	0.411021	0.058487	0.109327	0.174122	0.133583	-0.0291517	0.032873	-0.231835	0.123439	0.310457	0.0298611	0.0236758	0.0291052	0.272337	0.221178	0.343119	0.101135	0.13913	0.241155	-0.0369531	0.017576
+	1.26095	0.60491	P27169;F8WF42	P27169	Serum paraoxonase/arylesterase 1	PON1	230	Color2 [DarkGray]	1	4					14	14	14	60.8	60.8	60.8	39.731	0	323.31	80972000000	15	352	-0.805189	-0.935546	-0.963924	-1.12272	-1.14565	-0.755364	1.42313	2.07408	2.06292	0.405757	1.23589	1.2107	1.83506	1.69919	1.9159	2.00887	1.34453	1.6165	1.41672	1.25151	2.01636	2.30187	2.23522
+	0.985122	0.904735	P01042	P01042	Kininogen-1;Kininogen-1 heavy chain;T-kinin;Bradykinin;Lysyl-bradykinin;Kininogen-1 light chain;Low molecular weight growth-promoting factor	KNG1	148	Color2 [DarkGray]	1	4					13	13	13	26.4	26.4	26.4	71.957	0	91.072	2940000000	35	28	-0.910498	-1.09796	-1.02937	NaN	-0.838062	-0.672227	-0.179282	0.600939	0.528574	NaN	-1.0353	-0.962065	0.426273	0.229421	0.446641	-1.17697	-1.08493	-0.753589	NaN	-1.09281	-1.17259	-0.770302	-0.875744
[truncated: 28 more columns]

## Sheet: EPC - 33CH
Significant	#NAME?	Difference	Protein IDs	Majority protein IDs	Protein names	Gene names	id	Symbol color	Symbol type	Symbol size	Show label	Only identified by site	Reverse	Potential contaminant	Peptides	Razor + unique peptides	Unique peptides	Sequence coverage [%]	Unique + razor sequence coverage [%]	Unique sequence coverage [%]	Mol. weight [kDa]	Q-value	Score	Intensity	iBAQ peptides	MS/MS count	LFQ intensity 01	LFQ intensity 01_211116203409	LFQ intensity 01_211116221134	LFQ intensity 02	LFQ intensity 02_211117012617	LFQ intensity 02_211117030340	LFQ intensity 03	LFQ intensity 03_211117075550	LFQ intensity 03_211117093314	LFQ intensity 04	LFQ intensity 04_211117124800	LFQ intensity 04_211117142524	LFQ intensity 05	LFQ intensity 05_211117174036	LFQ intensity 05_211117191758	LFQ intensity 06	LFQ intensity 06_211117223243	LFQ intensity 06_211118001007	LFQ intensity 07	LFQ intensity 07_211118032450	LFQ intensity 07_211118050212	LFQ intensity 08	LFQ intensity 08_211118081658
+	10.4444	0.649218	CON__P02768-1;P02768;A0A0C4DGB6;B7WNR0;H0YA55;D6RHD5;C9JKR2;A0A087WWT3;H7C013	CON__P02768-1;P02768;A0A0C4DGB6;B7WNR0;H0YA55;D6RHD5;C9JKR2;A0A087WWT3	Serum albumin	ALB	94	Color2 [DarkGray]	1	4					65	65	59	85.7	85.7	80.6	69.366	0	323.31	657970000000	37	4331	0.641356	0.689964	0.684216	0.686912	0.702396	0.687044	2.04478	2.00815	2.04823	1.87717	1.93573	2.06851	2.06353	2.063	2.10721	1.96203	1.96997	1.98722	1.7333	1.74568	1.80778	1.97082	1.90048
+	9.57221	0.436439	P01023;H0YFH1;CON__ENSEMBL:ENSBTAP00000024146;F8W7L3	P01023	Alpha-2-macroglobulin	A2M	145	Color2 [DarkGray]	1	4					46	46	40	38.8	38.8	33.7	163.29	0	323.31	27281000000	69	726	-0.0263093	-0.0870752	-0.152434	0.427432	0.457088	0.438496	0.53265	0.415982	0.438675	0.564567	0.540984	0.533849	0.515229	0.549081	0.503641	0.349282	0.495867	0.462957	0.925927	0.865366	0.863239	0.306187	0.207916
+	9.04019	0.927865	P01024;M0QYC8;M0QXZ3;M0R0Q9;M0R1Q1;O95568	P01024	Complement C3;Complement C3 beta chain;C3-beta-c;Complement C3 alpha chain;C3a anaphylatoxin;Acylation stimulating protein;Complement C3b alpha chain;Complement C3c alpha chain fragment 1;Complement C3dg fragment;Complement C3g fragment;Complement C3d fragment;Complement C3f fragment;Complement C3c alpha chain fragment 2	C3	146	Color2 [DarkGray]	1	4					81	81	71	54	54	49.2	187.15	0	323.31	59666000000	95	1440	-0.389756	-0.34446	-0.418875	0.244186	0.309102	0.232769	0.565172	0.456424	0.436395	0.453837	0.592801	0.617301	0.580429	0.676756	0.650578	0.0513718	0.302035	0.245798	0.709639	0.796269	0.619059	0.214096	0.216333
+	8.2295	0.667745	A0A024R6I7;P01009;A0A0G2JRN3;G3V2B9;G3V544;G3V5R8;G3V387;A0A0B4J278	A0A024R6I7;P01009;A0A0G2JRN3	Alpha-1-antitrypsin;Short peptide from AAT	SERPINA1	0	Color2 [DarkGray]	1	4					22	22	22	46.9	46.9	46.9	46.708	0	304.03	26482000000	23	421	-0.00715441	-0.0174076	0.016372	0.209658	0.506446	0.191223	0.878397	0.805809	0.743643	0.819227	0.351663	0.878867	0.867334	0.896224	0.82354	0.518855	0.634274	0.575391	1.11108	1.06476	1.13114	0.657395	0.444434
+	7.41945	1.0934	O95445	O95445	Apolipoprotein M	APOM	138	Color2 [DarkGray]	1	4					8	8	1	38.3	38.3	5.3	21.253	0	84.264	50266000000	10	400	0.198042	-0.0072555	0.229497	NaN	NaN	-1.02509	1.89395	2.06696	2.14489	1.62447	1.48097	1.45516	2.10763	1.91846	2.20896	1.3961	1.3781	0.824397	1.18952	1.14597	1.2324	1.71495	1.61115
+	6.97631	0.401922	P0C0L5;A0A3B3ISA6	P0C0L5;A0A3B3ISA6	Complement C4-B;Complement C4 beta chain;Complement C4-B alpha chain;C4a anaphylatoxin;C4b-B;C4d-B;Complement C4 gamma chain	C4B	209	Color2 [DarkGray]	1	4					35	35	0	25.1	25.1	0	192.75	0	323.31	20505000000	80	438	0.374978	0.462497	0.382003	0.45045	0.626958	0.490544	0.807993	0.774268	0.694504	0.775656	0.754411	0.790121	0.844779	0.798439	0.703803	0.466639	0.64935	0.501967	0.955547	0.85172	1.00054	0.610439	0.607776
+	6.86483	0.586909	P02747	P02747	Complement C1q subcomponent subunit C	C1QC	175	Color2 [DarkGray]	1	4					5	5	5	25.3	25.3	25.3	25.773	0	36.158	1647200000	13	64	-0.866283	-0.883654	-0.804561	NaN	-1.01043	NaN	-0.288271	-0.542023	-0.436645	-0.350436	-0.568777	-0.517204	-0.350165	-0.247405	-0.435107	-1.11662	-0.974936	-0.924103	-0.759545	-0.603521	-0.67649	-0.788091	-0.804253
+	5.79496	0.620229	P01011;G3V3A0;G3V595	P01011;G3V3A0	Alpha-1-antichymotrypsin;Alpha-1-antichymotrypsin His-Pro-less	SERPINA3	144	Color2 [DarkGray]	1	4					5	5	5	11.3	11.3	11.3	47.65	0	35.45	1742600000	20	100	-1.08158	NaN	-1.06721	-0.941602	-0.845069	-0.947889	-0.440517	-0.627164	-0.686406	-0.42544	-0.529338	-0.559836	-0.485582	-0.291427	-0.511214	-0.666753	-0.515213	-0.481467	-0.0366962	-0.0158669	-0.100322	-0.705704	-0.735803
+	5.57243	-1.17157	P02749;J3QRN2;J3QLI0;J3KS17	P02749;J3QRN2	Beta-2-glycoprotein 1	APOH	177	Color2 [DarkGray]	1	4					19	19	18	56.2	56.2	53.6	38.298	0	323.31	194360000000	17	380	NaN	-1.32178	-1.15159	NaN	NaN	-1.18188	-1.08992	-1.14557	-0.815915	-1.26538	-0.920908	-1.4906	-0.786701	-1.14014	-1.04327	0.444627	0.440601	0.512237	0.331693	0.318355	0.160734	0.371174	0.471494
+	5.24422	0.48639	H9KV48;A0A7I2V2D2;E9PGN7;P05155;A0A7I2V5R3;A0A087WUD9	H9KV48;A0A7I2V2D2;E9PGN7;P05155;A0A7I2V5R3	Plasma protease C1 inhibitor	SERPING1	70	Color2 [DarkGray]	1	4					4	4	4	9.7	9.7	9.7	50.989	0	27.256	838160000	21	41	-1.34014	NaN	-1.45954	-1.37167	-1.29096	-1.15003	-0.775771	-0.836195	-0.896133	NaN	-0.912122	-0.914968	-0.695958	-0.83849	-0.717319	-1.09906	-0.872273	-0.913442	-0.553017	-0.44881	NaN	-1.19483	-0.919934
+	4.73635	0.35933	P01008	P01008	Antithrombin-III	SERPINC1	143	Color2 [DarkGray]	1	4					5	5	5	11.9	11.9	11.9	52.602	0	33.625	721420000	27	27	NaN	NaN	NaN	NaN	NaN	NaN	-0.89838	-1.01446	-1.03541	-1.02453	-1.0794	-0.976073	-1.06397	-0.757974	-0.944861	-0.937459	-0.752597	-0.812831	-0.585561	-0.313426	-0.687101	-1.07494	-1.04296
+	4.66284	-0.387742	A0A3B3ISR2;B4DPQ0;P00736;F5H2D0;A0A3B3ITU4;F5H1V0;F5H6Y3;F5H3N3;H0YFL7;Q9NZP8	A0A3B3ISR2;B4DPQ0;P00736;F5H2D0;A0A3B3ITU4	Complement C1r subcomponent;Complement C1r subcomponent heavy chain;Complement C1r subcomponent light chain	C1R	62	Color2 [DarkGray]	1	4					22	22	22	35.2	35.2	35.2	80.173	0	199.32	8193600000	34	110	0.0410872	0.241449	0.207495	0.0538145	0.268313	-0.05122	-0.0293433	0.0719813	0.140605	0.126567	0.124722	0.0585872	-0.351909	-0.15941	-0.116649	-0.0260584	0.00437945	-0.131322	-0.256939	-0.000261643	-0.0355433	-0.459465	-0.365763
+	4.61516	0.691718	P02787;H7C5E8;F8WEK9;F8WCI6;C9JVG0;C9JB55;F8WC57	P02787	Serotransferrin	TF	182	Color2 [DarkGray]	1	4					38	38	38	54.4	54.4	54.4	77.063	0	323.31	23375000000	40	654	-1.11752	-0.936513	-1.21664	-0.124394	-0.297044	-0.080776	0.438731	0.238008	0.239865	0.406233	0.154929	0.213592	0.248365	0.231098	0.234746	0.263992	0.596606	0.611752	0.620822	0.722303	0.541415	0.151727	0.163161
+	4.48748	0.62139	P01857;A0A0A0MS08;A0A0A0MS07	P01857;A0A0A0MS08;A0A0A0MS07	Ig gamma-1 chain C region	IGHG1	23	Color2 [DarkGray]	1	4					14	14	7	56.1	56.1	32.7	36.105	0	159.52	39907000000	15	277	0.361604	0.379217	0.35186	-0.300375	0.243034	0.299779	1.22685	1.15744	1.1769	0.725009	0.875321	0.90153	1.27566	1.18859	1.25407	0.84992	0.73439	0.712583	1.15546	1.03648	1.29354	1.1367	1.10452
+	4.32457	-0.344454	P68871;A0A2R8Y7R2;F8W6P5;P02042;E9PFT6;E9PEW8;A0A0J9YWK4;CON__Q3SX09;C9JRG0;CON__P02070;A0A2R8Y7X9;P69892;P69891;P02100	P68871;A0A2R8Y7R2;F8W6P5;P02042	Hemoglobin subunit beta;LVV-hemorphin-7;Spinorphin;Hemoglobin subunit delta	HBB;HBD	250	Color2 [DarkGray]	1	4					11	11	11	94.6	94.6	94.6	15.998	0	85.673	13862000000	11	253	0.443882	0.391552	0.411021	0.058487	0.109327	0.174122	0.133583	-0.0291517	0.032873	-0.231835	0.123439	0.310457	0.0298611	0.0236758	0.0291052	0.272337	0.221178	0.343119	0.101135	0.13913	0.241155	-0.0369531	0.017576
+	4.00035	1.12711	Q13790	Q13790	Apolipoprotein F	APOF	255	Color2 [DarkGray]	1	4					3	3	3	11.7	11.7	11.7	35.399	0	33.132	21126000000	13	73	-0.977157	-1.02993	-0.966662	-0.471763	-0.868926	-0.760001	1.10135	1.71425	1.64168	-0.079624	0.977874	0.905667	1.65523	1.70991	1.6839	1.19876	0.737082	0.745894	0.672863	0.671135	0.689105	1.27799	1.3693
+	3.90737	0.530595	Q14624;B7ZKJ8;H7C0L5;CON__Q3T052	Q14624;B7ZKJ8;H7C0L5	Inter-alpha-trypsin inhibitor heavy chain H4;70 kDa inter-alpha-trypsin inhibitor heavy chain H4;35 kDa inter-alpha-trypsin inhibitor heavy chain H4	ITIH4	257	Color2 [DarkGray]	1	4					13	13	13	14.4	14.4	14.4	103.36	0	88.904	1567100000	44	80	-1.66325	-1.6224	-1.22205	-0.830404	-0.704407	-0.996818	-0.835007	-0.928853	-0.997041	-0.683614	-1.08408	-0.70421	-1.14748	-0.753688	-1.01385	-0.865696	-0.376644	-0.659547	-0.362194	-0.233259	-0.476617	-1.08822	-1.18275
+	3.82419	1.64492	P27169;F8WF42	P27169	Serum paraoxonase/arylesterase 1	PON1	230	Color2 [DarkGray]	1	4					14	14	14	60.8	60.8	60.8	39.731	0	323.31	80972000000	15	352	-0.805189	-0.935546	-0.963924	-1.12272	-1.14565	-0.755364	1.42313	2.07408	2.06292	0.405757	1.23589	1.2107	1.83506	1.69919	1.9159	2.00887	1.34453	1.6165	1.41672	1.25151	2.01636	2.30187	2.23522
+	3.41736	-0.455221	P04211;A0A075B6I9	P04211;A0A075B6I9	Ig lambda chain V region 4A	IGLV7-46	189	Color2 [DarkGray]	1	4					3	3	3	21.4	21.4	21.4	12.451	0	18.145	2031200000	4	68	0.00423285	-0.0473233	-0.00116227	-0.83491	-0.467816	-0.50842	-0.328975	-0.546083	-0.554829	-0.845671	-0.407113	NaN	-0.677988	-0.366176	-0.813874	-0.653276	-0.414404	-0.384358	-0.771207	-0.457184	-0.177002	-0.547254	-0.598419
+	3.36164	0.428119	A0A7P0TAP4;A0A7P0Z441;A0A7P0T9S6;A0A7P0TA52;A0A7P0TBH1;A0A7P0T8D1;P01019	A0A7P0TAP4;A0A7P0Z441;A0A7P0T9S6;A0A7P0TA52;A0A7P0TBH1;A0A7P0T8D1;P01019	Angiotensinogen;Angiotensin-1;Angiotensin-2;Angiotensin-3;Angiotensin-4;Angiotensin 1-9;Angiotensin 1-7;Angiotensin 1-5;Angiotensin 1-4	AGT	74	Color2 [DarkGray]	1	4					8	8	8	38.2	38.2	38.2	30.67	0	97.532	1029800000	15	29	-1.33005	-1.06742	-1.14555	-1.17455	-1.08475	-1.16042	-0.92515	-0.573349	-0.632217	-1.03962	-0.89652	-0.480822	-0.489017	-0.614239	-0.680891	-1.05922	-0.799579	-0.792144	-0.494909	-0.483614	-0.589035	-1.26054	-1.22127
+	3.29259	0.375274	A0A0A0MSV6;D6R934;P02746;D6RGJ1	A0A0A0MSV6;D6R934;P02746	Complement C1q subcomponent subunit B	C1QB	26	Color2 [DarkGray]	1	4					5	5	5	23.2	23.2	23.2	24.03	0	36.89	1414400000	11	31	-0.80297	-0.702511	-0.676168	NaN	NaN	NaN	-0.406153	-0.437185	-0.348367	-0.627133	-0.594376	-0.882637	-0.220645	-0.190567	-0.302839	-0.866165	-0.831107	-0.814812	-0.69241	-0.662543	-0.65363	-0.734966	-0.808348
+	2.90233	0.405784	E7ETN3;B4E1Z4;P00751;H7C5H1;A0A0G2JH38;H7C526	E7ETN3;B4E1Z4;P00751;H7C5H1	Complement factor B;Complement factor B Ba fragment;Complement factor B Bb fragment	CFB	81	Color2 [DarkGray]	1	4					13	13	13	12	12	12	124.02	0	86.736	1439300000	58	76	NaN	NaN	NaN	-1.21343	NaN	-1.1202	-0.921659	-1.23019	-1.00479	-0.63808	-0.934084	-0.898338	-0.883459	-0.768575	-1.09564	-1.32375	-0.913907	-0.994944	-0.490959	-0.372167	-0.594764	-1.31427	-1.48429
+	2.75411	-0.297614	P02654;K7ERI9;K7EJI9;K7ELM9;K7EPF9;K7EKP1	P02654;K7ERI9;K7EJI9;K7ELM9;K7EPF9	Apolipoprotein C-I;Truncated apolipoprotein C-I	APOC1	171	Color2 [DarkGray]	1	4					10	10	10	54.2	54.2	54.2	9.3318	0	96.331	183970000000	3	948	0.951757	1.01039	1.22872	0.743034	0.812683	0.85554	0.515377	0.539352	0.485231	0.744844	0.927513	0.761544	0.359667	0.640295	0.475354	0.892303	1.09541	1.10704	1.06465	1.03315	0.943969	0.964075	0.874027
+	2.50225	0.586603	P08670;B0YJC4;B0YJC5;A0A1B0GTT5;A0A1B0GVG8;P17661	P08670;B0YJC4;B0YJC5	Vimentin	VIM	206	Color2 [DarkGray]	1	4					14	14	13	39.5	39.5	37.6	53.651	0	112.26	1757600000	32	112	-0.643588	-0.585055	-0.566632	-1.70367	-1.84079	-1.82056	-1.04278	-0.433762	-0.424934	-1.03942	-1.1932	-1.0733	-0.137033	-0.893896	-0.474946	-1.02848	-1.41696	-1.50071	-1.51178	-2.36442	-1.25479	-0.297191	-0.23021
+	2.4848	0.356717	A0A286YES1;A0A4W9A917;P01860	A0A286YES1;A0A4W9A917;P01860	Ig gamma-3 chain C region	IGHG3	56	Color2 [DarkGray]	1	4					11	5	3	32.7	20.4	14.1	49.021	0	55.18	9359400000	19	173	-0.10886	-0.137759	0.027067	0.597138	0.788606	0.612727	0.2332	-0.00408879	-0.0447596	0.394475	0.49196	0.564389	0.15527	0.424986	0.107942	0.291633	0.571446	0.577947	0.752778	0.898414	0.519065	-0.0750883	0.0585849
+	2.39366	0.453445	P02790;Q9BS19	P02790;Q9BS19	Hemopexin	HPX	183	Color2 [DarkGray]	1	4					10	10	10	25.3	25.3	25.3	51.676	0	100.37	2628700000	22	127	-1.78044	-1.56361	-1.40521	-0.93197	-0.911701	-1.47755	-0.491289	-0.35743	-0.341957	-0.452312	-1.33478	-0.673458	-0.436619	-0.42427	-0.362295	-0.514646	-0.340988	-0.424134	-0.137102	-0.23427	-0.125233	-0.439949	-0.461628
+	2.03511	0.342493	P02760;S4R471;S4R3Y4	P02760	Protein AMBP;Alpha-1-microglobulin;Inter-alpha-trypsin inhibitor light chain;Trypstatin	AMBP	179	Color2 [DarkGray]	1	4					5	5	5	19.9	19.9	19.9	38.999	0	37.792	1205600000	16	36	-1.0903	-1.03331	-0.989627	NaN	-0.806612	-1.02381	-0.588752	-0.374485	-0.529005	-0.912133	-0.735854	-0.779069	-0.306204	-0.235061	-0.295118	-0.993475	-0.866378	-0.958078	-0.620758	-0.495949	-0.629205	NaN	NaN
+	2.01919	-0.351099	P69905;A0A2R8Y7C0;G3V1N2	P69905;A0A2R8Y7C0;G3V1N2	Hemoglobin subunit alpha	HBA1;HBA2	251	Color2 [DarkGray]	1	4					6	6	4	52.1	52.1	39.4	15.257	0	139.36	10755000000	8	238	0.372711	-0.133843	0.250007	0.286085	0.627638	0.592309	-0.332241	-0.3902	-0.348562	0.439747	0.0523174	0.102307	-0.331757	-0.0229599	-0.185163	0.206288	0.350687	0.379684	0.172643	0.0982962	-0.0434425	-0.209162	-0.0366582
+	1.9627	-0.253795	A0A0C4DH24;A0A0A0MT36	A0A0C4DH24;A0A0A0MT36		IGKV6-21;IGKV6D-21	38	Color2 [DarkGray]	1	4					2	2	2	17.5	17.5	17.5	12.43	0	17.649	469770000	4	33	-0.90628	-1.14469	NaN	NaN	-1.11745	-0.888729	-1.21491	-1.32419	-1.40097	NaN	-0.903336	-0.91144	-1.35049	-1.20175	-1.39525	-0.92916	-0.894335	-0.832373	NaN	-1.06979	-1.12502	NaN	-1.3307
+	1.75081	-0.311427	P01764;P0DP03;A0A0J9YY99;P01768	P01764;P0DP03;A0A0J9YY99;P01768	Ig heavy chain V-III region 23;Ig heavy chain V-III region CAM	IGHV3-23	162	Color2 [DarkGray]	1	4					5	4	2	44.4	38.5	25.6	12.582	0	42.022	4832400000	6	73	0.555398	0.668186	0.534836	-0.525017	NaN	0.280458	0.242356	0.218269	0.239375	0.304984	0.315996	-0.351527	0.122771	0.171634	0.133599	0.30225	NaN	0.338157	NaN	NaN	0.103093	0.00465866	-0.0555576
+	1.73282	-0.279347	Q08380;K7EP36;K7ESM3;K7EKQ5;K7EJY8;K7ES75;K7EN99;K7ERZ6;K7EJD3	Q08380	Galectin-3-binding protein	LGALS3BP	253	Color2 [DarkGray]	1	4					18	18	18	33	33	33	65.33	0	209.78	41353000000	26	632	1.09883	1.03177	1.17404	0.977409	1.03167	0.903004	0.591379	0.446476	0.457254	0.693441	0.73442	0.677087	0.221777	0.377564	0.260252	0.606633	0.691004	0.671189	0.493648	0.505863	0.392721	0.336599	0.313964
+	1.72373	-0.42417	O75636	O75636	Ficolin-3	FCN3	137	Color2 [DarkGray]	1	4					10	10	10	41.8	41.8	41.8	32.903	0	132.66	4161500000	15	141	0.0343974	-0.167658	0.0748242	-0.621458	-0.205169	-0.16061	-0.302908	-0.488177	-0.657067	-1.68627	-0.65483	-0.590952	-0.247391	-0.197491	-0.228733	-0.0344271	-1.12209	-0.0766206	-0.705832	-1.17891	-1.12045	-0.787784	-0.681572
+	1.72163	-0.395976	A0A0C4DH38;A0A0J9YXX1	A0A0C4DH38;A0A0J9YXX1		IGHV5-51	43	Color2 [DarkGray]	1	4					3	3	3	34.2	34.2	34.2	12.674	0	23.846	1807700000	6	52	-0.138441	-0.0527271	-0.12074	NaN	NaN	NaN	NaN	-0.913212	-1.00182	-0.937228	-0.261093	-0.396783	-1.08531	-0.779724	-1.20676	-0.592191	-0.431777	-0.48714	-0.510499	-0.600378	-0.731824	-1.14746	-1.11873
+	1.54339	0.365509	Q5T985;P19823;Q5T987;CON__Q9TRI1	Q5T985;P19823	Inter-alpha-trypsin inhibitor heavy chain H2	ITIH2	224	Color2 [DarkGray]	1	4					19	19	19	20.3	20.3	20.3	105.21	0	146.33	2846900000	47	126	-1.33252	-1.41806	-0.723482	-0.343361	-0.327406	-0.47007	-0.524599	-0.737207	-0.620261	-0.335133	-0.467503	-0.566866	-0.537749	-0.490783	-0.559632	-1.02716	-0.898561	-0.810751	-0.0415028	-0.234254	-0.254763	-1.3765	-0.959493
+	1.40414	-0.420284	P20851;Q5VVQ7	P20851;Q5VVQ7	C4b-binding protein beta chain	C4BPB	227	Color2 [DarkGray]	1	4					6	6	6	22.2	22.2	22.2	28.357	0	59.191	19063000000	14	182	0.375779	0.473314	0.309761	0.949033	1.07478	0.918589	0.152525	-0.232984	-0.191004	0.774355	0.589083	0.67014	-0.541103	-0.0701102	-0.389297	0.753018	0.877569	0.746138	0.316659	0.581597	0.384181	-0.32596	-0.29694
+	1.381	-0.361906	A0A075B6I0	A0A075B6I0		IGLV8-61	2	Color2 [DarkGray]	1	4					3	3	3	20.5	20.5	20.5	12.814	0	23.627	3590700000	4	62	0.130406	-0.0796344	0.15313	0.101008	NaN	0.183731	-0.403314	-0.549453	-0.610199	-0.209784	-0.0223713	-0.179157	-0.744417	-0.679484	-0.859567	-0.223792	-0.127782	NaN	NaN	NaN	-0.186387	-0.773926	-0.740578
+	1.36466	-0.791336	P02671;A0A087WUA0;CON__P02672	P02671	Fibrinogen alpha chain;Fibrinopeptide A;Fibrinogen alpha chain	FGA	172	Color2 [DarkGray]	1	4					30	30	30	38.5	38.5	38.5	94.972	0	323.31	66445000000	35	656	-0.228853	-0.331008	-0.340808	0.0646936	0.310416	0.281844	-0.198464	-0.297369	-0.29487	-0.29583	0.222109	0.269669	-0.229268	-0.00337327	-0.0986901	-0.0331488	0.111496	0.120945	0.199762	0.138792	0.0152716	-0.320155	-0.250863
+	1.28894	-0.412162	A0A075B6K5;P80748;A0A075B6K2	A0A075B6K5;P80748	Ig lambda chain V-III region LOI	IGLV3-9	4	Color2 [DarkGray]	1	4					3	3	3	33	33	33	12.332	0	26.327	1032300000	5	43	-0.696227	NaN	-0.641002	-0.873398	NaN	-0.0407439	-0.968382	-1.29423	-1.26769	NaN	-0.693785	-0.721929	-1.8187	NaN	NaN	-0.69454	-0.21161	-0.448908	-0.671555	-0.357749	-0.894793	NaN	-1.22791
+	1.28879	-0.551794	F8WCZ6;P09871;A0A087X232;F5H7T4;H0Y5D1	F8WCZ6;P09871;A0A087X232;F5H7T4;H0Y5D1	Complement C1s subcomponent;Complement C1s subcomponent heavy chain;Complement C1s subcomponent light chain	C1S	121	Color2 [DarkGray]	1	4					6	6	6	14.8	14.8	14.8	57.519	0	39.559	1083800000	22	51	-0.700514	-0.613808	-0.655538	-0.621242	NaN	-0.994671	-0.724645	-0.867061	-0.99445	-0.957398	-0.784121	-0.94179	-1.3668	-1.28558	-0.811157	-1.37831	-1.06533	-1.31024	-1.01454	-1.00449	-1.17143	NaN	NaN
+	1.27548	0.405361	P68363	P68363	Tubulin alpha-1B chain	TUBA1B	247	Color2 [DarkGray]	1	4					14	14	0	45.7	45.7	0	50.151	0	184.57	4743700000	21	144	-0.040008	-0.067755	0.0286103	-1.00796	-0.817112	-0.883287	-0.258461	0.340664	0.300345	-0.735629	-0.649903	-0.689604	0.436906	-0.0809898	0.258636	-0.641243	-0.735025	-0.670166	-0.89444	-1.1423	-0.801626	0.298548	0.33844
+	1.2534	0.499763	P01042	P01042	Kininogen-1;Kininogen-1 heavy chain;T-kinin;Bradykinin;Lysyl-bradykinin;Kininogen-1 light chain;Low molecular weight growth-promoting factor	KNG1	148	Color2 [DarkGray]	1	4					13	13	13	26.4	26.4	26.4	71.957	0	91.072	2940000000	35	28	-0.910498	-1.09796	-1.02937	NaN	-0.838062	-0.672227	-0.179282	0.600939	0.528574	NaN	-1.0353	-0.962065	0.426273	0.229421	0.446641	-1.17697	-1.08493	-0.753589	NaN	-1.09281	-1.17259	-0.770302	-0.875744
+	1.23415	-0.401331	A0A0B4J1V0;P0DTE1;S4R3C0;A0A0C4DH36;A0A075B7F1;A0A075B6Q5	A0A0B4J1V0		IGHV3-15	29	Color2 [DarkGray]	1	4					5	2	2	27.7	12.6	12.6	12.926	0	16.77	871150000	7	44	-0.983392	-0.897217	-1.19209	-0.394051	-0.240078	-0.492222	-1.4574	-1.84636	-1.9052	-0.707881	-1.09187	-0.845544	-1.83656	-1.58717	-1.81809	-0.930571	-0.741124	-0.870448	-1.39133	-1.17087	-1.29518	-1.75299	-1.63766
+	1.19268	-0.68062	C9JEU5;C9JC84;P02679	C9JEU5;C9JC84;P02679	Fibrinogen gamma chain	FGG	84	Color2 [DarkGray]	1	4					23	23	13	47	47	31.7	50.322	0	252.38	36694000000	26	412	-0.284632	-0.28705	-0.395872	0.405196	-0.874967	0.0715231	-0.187679	-0.0777647	-0.119356	-0.0418092	-0.20477	-0.0815921	-0.0263627	-0.0728408	-0.0168867	-0.258092	-0.459039	-0.116464	-0.161214	-0.214296	-0.198185	-0.0956293	-0.0875083
+	0.980451	-0.679235	P02675;D6REL8	P02675;D6REL8	Fibrinogen beta chain;Fibrinopeptide B;Fibrinogen beta chain	FGB	173	Color2 [DarkGray]	1	4					28	28	24	57.8	57.8	52.5	55.928	0	230.86	39448000000	29	270	-0.300425	-0.260858	-0.32885	0.0118021	0.173898	0.0801818	-0.288629	-0.388756	-0.316791	0.141188	-0.139011	0.1266	-0.348664	-0.358392	-0.263555	-0.285307	-0.171905	-0.153284	-0.0500428	-0.15471	-0.24256	-0.351892	-0.240585
[truncated: 28 more columns]

## Sheet: EPC - CHPG
Significant	#NAME?	Difference	Protein IDs	Majority protein IDs	Protein names	Gene names	id	Symbol color	Symbol type	Symbol size	Show label	Only identified by site	Reverse	Potential contaminant	Peptides	Razor + unique peptides	Unique peptides	Sequence coverage [%]	Unique + razor sequence coverage [%]	Unique sequence coverage [%]	Mol. weight [kDa]	Q-value	Score	Intensity	iBAQ peptides	MS/MS count	LFQ intensity 01	LFQ intensity 01_211116203409	LFQ intensity 01_211116221134	LFQ intensity 02	LFQ intensity 02_211117012617	LFQ intensity 02_211117030340	LFQ intensity 03	LFQ intensity 03_211117075550	LFQ intensity 03_211117093314	LFQ intensity 04	LFQ intensity 04_211117124800	LFQ intensity 04_211117142524	LFQ intensity 05	LFQ intensity 05_211117174036	LFQ intensity 05_211117191758	LFQ intensity 06	LFQ intensity 06_211117223243	LFQ intensity 06_211118001007	LFQ intensity 07	LFQ intensity 07_211118032450	LFQ intensity 07_211118050212	LFQ intensity 08	LFQ intensity 08_211118081658
+	9.28773	-1.3814	P02749;J3QRN2;J3QLI0;J3KS17	P02749;J3QRN2	Beta-2-glycoprotein 1	APOH	177	Color2 [DarkGray]	1	4					19	19	18	56.2	56.2	53.6	38.298	0	323.31	194360000000	17	380	NaN	-1.32178	-1.15159	NaN	NaN	-1.18188	-1.08992	-1.14557	-0.815915	-1.26538	-0.920908	-1.4906	-0.786701	-1.14014	-1.04327	0.444627	0.440601	0.512237	0.331693	0.318355	0.160734	0.371174	0.471494
+	8.88979	0.675469	Q5T985;P19823;Q5T987;CON__Q9TRI1	Q5T985;P19823	Inter-alpha-trypsin inhibitor heavy chain H2	ITIH2	224	Color2 [DarkGray]	1	4					19	19	19	20.3	20.3	20.3	105.21	0	146.33	2846900000	47	126	-1.33252	-1.41806	-0.723482	-0.343361	-0.327406	-0.47007	-0.524599	-0.737207	-0.620261	-0.335133	-0.467503	-0.566866	-0.537749	-0.490783	-0.559632	-1.02716	-0.898561	-0.810751	-0.0415028	-0.234254	-0.254763	-1.3765	-0.959493
+	8.72094	1.18508	O95445	O95445	Apolipoprotein M	APOM	138	Color2 [DarkGray]	1	4					8	8	1	38.3	38.3	5.3	21.253	0	84.264	50266000000	10	400	0.198042	-0.0072555	0.229497	NaN	NaN	-1.02509	1.89395	2.06696	2.14489	1.62447	1.48097	1.45516	2.10763	1.91846	2.20896	1.3961	1.3781	0.824397	1.18952	1.14597	1.2324	1.71495	1.61115
+	8.63285	0.613503	P01024;M0QYC8;M0QXZ3;M0R0Q9;M0R1Q1;O95568	P01024	Complement C3;Complement C3 beta chain;C3-beta-c;Complement C3 alpha chain;C3a anaphylatoxin;Acylation stimulating protein;Complement C3b alpha chain;Complement C3c alpha chain fragment 1;Complement C3dg fragment;Complement C3g fragment;Complement C3d fragment;Complement C3f fragment;Complement C3c alpha chain fragment 2	C3	146	Color2 [DarkGray]	1	4					81	81	71	54	54	49.2	187.15	0	323.31	59666000000	95	1440	-0.389756	-0.34446	-0.418875	0.244186	0.309102	0.232769	0.565172	0.456424	0.436395	0.453837	0.592801	0.617301	0.580429	0.676756	0.650578	0.0513718	0.302035	0.245798	0.709639	0.796269	0.619059	0.214096	0.216333
+	8.55387	-1.75409	J3KNB4;P49913	J3KNB4;P49913	Cathelicidin antimicrobial peptide;Antibacterial protein FALL-39;Antibacterial protein LL-37	CAMP	129	Color2 [DarkGray]	1	4					9	9	9	36.4	36.4	36.4	19.591	0	184.87	35486000000	9	338	-0.110928	-1.19986	-0.157776	0.0470159	0.093347	NaN	-0.45823	-0.94887	-0.927582	0.0403978	-0.0205818	-0.0317882	-0.86062	-0.24497	-0.714375	1.31646	1.36889	1.3993	1.02034	1.19033	1.08091	0.802381	0.750388
+	8.11449	0.673761	P02747	P02747	Complement C1q subcomponent subunit C	C1QC	175	Color2 [DarkGray]	1	4					5	5	5	25.3	25.3	25.3	25.773	0	36.158	1647200000	13	64	-0.866283	-0.883654	-0.804561	NaN	-1.01043	NaN	-0.288271	-0.542023	-0.436645	-0.350436	-0.568777	-0.517204	-0.350165	-0.247405	-0.435107	-1.11662	-0.974936	-0.924103	-0.759545	-0.603521	-0.67649	-0.788091	-0.804253
+	6.79846	-0.687708	P02654;K7ERI9;K7EJI9;K7ELM9;K7EPF9;K7EKP1	P02654;K7ERI9;K7EJI9;K7ELM9;K7EPF9	Apolipoprotein C-I;Truncated apolipoprotein C-I	APOC1	171	Color2 [DarkGray]	1	4					10	10	10	54.2	54.2	54.2	9.3318	0	96.331	183970000000	3	948	0.951757	1.01039	1.22872	0.743034	0.812683	0.85554	0.515377	0.539352	0.485231	0.744844	0.927513	0.761544	0.359667	0.640295	0.475354	0.892303	1.09541	1.10704	1.06465	1.03315	0.943969	0.964075	0.874027
+	6.61142	1.83968	P27169;F8WF42	P27169	Serum paraoxonase/arylesterase 1	PON1	230	Color2 [DarkGray]	1	4					14	14	14	60.8	60.8	60.8	39.731	0	323.31	80972000000	15	352	-0.805189	-0.935546	-0.963924	-1.12272	-1.14565	-0.755364	1.42313	2.07408	2.06292	0.405757	1.23589	1.2107	1.83506	1.69919	1.9159	2.00887	1.34453	1.6165	1.41672	1.25151	2.01636	2.30187	2.23522
+	6.53488	-0.547397	C9JF17;P05090;C9JX71;F8WBT9	C9JF17;P05090	Apolipoprotein D	APOD	85	Color2 [DarkGray]	1	4					8	8	8	26.5	26.5	26.5	24.158	0	104.71	25178000000	11	364	0.370299	0.409225	0.333567	0.821339	0.712881	0.723943	0.11689	-0.0308314	-0.0621703	0.446364	0.36729	0.362589	0.127929	0.394233	0.144133	0.408173	0.5613	0.502609	0.228244	0.394938	0.155754	-0.0312599	0.222375
+	6.27191	0.331623	P01023;H0YFH1;CON__ENSEMBL:ENSBTAP00000024146;F8W7L3	P01023	Alpha-2-macroglobulin	A2M	145	Color2 [DarkGray]	1	4					46	46	40	38.8	38.8	33.7	163.29	0	323.31	27281000000	69	726	-0.0263093	-0.0870752	-0.152434	0.427432	0.457088	0.438496	0.53265	0.415982	0.438675	0.564567	0.540984	0.533849	0.515229	0.549081	0.503641	0.349282	0.495867	0.462957	0.925927	0.865366	0.863239	0.306187	0.207916
+	5.93739	0.269236	P0C0L5;A0A3B3ISA6	P0C0L5;A0A3B3ISA6	Complement C4-B;Complement C4 beta chain;Complement C4-B alpha chain;C4a anaphylatoxin;C4b-B;C4d-B;Complement C4 gamma chain	C4B	209	Color2 [DarkGray]	1	4					35	35	0	25.1	25.1	0	192.75	0	323.31	20505000000	80	438	0.374978	0.462497	0.382003	0.45045	0.626958	0.490544	0.807993	0.774268	0.694504	0.775656	0.754411	0.790121	0.844779	0.798439	0.703803	0.466639	0.64935	0.501967	0.955547	0.85172	1.00054	0.610439	0.607776
+	5.64639	0.456079	A0A024R6I7;P01009;A0A0G2JRN3;G3V2B9;G3V544;G3V5R8;G3V387;A0A0B4J278	A0A024R6I7;P01009;A0A0G2JRN3	Alpha-1-antitrypsin;Short peptide from AAT	SERPINA1	0	Color2 [DarkGray]	1	4					22	22	22	46.9	46.9	46.9	46.708	0	304.03	26482000000	23	421	-0.00715441	-0.0174076	0.016372	0.209658	0.506446	0.191223	0.878397	0.805809	0.743643	0.819227	0.351663	0.878867	0.867334	0.896224	0.82354	0.518855	0.634274	0.575391	1.11108	1.06476	1.13114	0.657395	0.444434
+	5.60742	-0.236111	P02647;F8W696	P02647;F8W696	Apolipoprotein A-I;Proapolipoprotein A-I;Truncated apolipoprotein A-I	APOA1	168	Color2 [DarkGray]	1	4					27	27	27	77.5	77.5	77.5	30.777	0	323.31	124790000000	18	1174	1.35312	1.19414	1.25142	0.967391	1.2303	1.3179	1.22745	1.04024	1.08612	1.0403	1.19772	1.26216	1.0343	1.10144	1.07147	1.18799	1.20607	1.18048	0.913899	0.90344	1.00943	1.01044	0.930301
+	5.59128	-0.409155	P68871;A0A2R8Y7R2;F8W6P5;P02042;E9PFT6;E9PEW8;A0A0J9YWK4;CON__Q3SX09;C9JRG0;CON__P02070;A0A2R8Y7X9;P69892;P69891;P02100	P68871;A0A2R8Y7R2;F8W6P5;P02042	Hemoglobin subunit beta;LVV-hemorphin-7;Spinorphin;Hemoglobin subunit delta	HBB;HBD	250	Color2 [DarkGray]	1	4					11	11	11	94.6	94.6	94.6	15.998	0	85.673	13862000000	11	253	0.443882	0.391552	0.411021	0.058487	0.109327	0.174122	0.133583	-0.0291517	0.032873	-0.231835	0.123439	0.310457	0.0298611	0.0236758	0.0291052	0.272337	0.221178	0.343119	0.101135	0.13913	0.241155	-0.0369531	0.017576
+	5.40325	0.319292	H9KV48;A0A7I2V2D2;E9PGN7;P05155;A0A7I2V5R3;A0A087WUD9	H9KV48;A0A7I2V2D2;E9PGN7;P05155;A0A7I2V5R3	Plasma protease C1 inhibitor	SERPING1	70	Color2 [DarkGray]	1	4					4	4	4	9.7	9.7	9.7	50.989	0	27.256	838160000	21	41	-1.34014	NaN	-1.45954	-1.37167	-1.29096	-1.15003	-0.775771	-0.836195	-0.896133	NaN	-0.912122	-0.914968	-0.695958	-0.83849	-0.717319	-1.09906	-0.872273	-0.913442	-0.553017	-0.44881	NaN	-1.19483	-0.919934
+	5.1772	0.30111	P01011;G3V3A0;G3V595	P01011;G3V3A0	Alpha-1-antichymotrypsin;Alpha-1-antichymotrypsin His-Pro-less	SERPINA3	144	Color2 [DarkGray]	1	4					5	5	5	11.3	11.3	11.3	47.65	0	35.45	1742600000	20	100	-1.08158	NaN	-1.06721	-0.941602	-0.845069	-0.947889	-0.440517	-0.627164	-0.686406	-0.42544	-0.529338	-0.559836	-0.485582	-0.291427	-0.511214	-0.666753	-0.515213	-0.481467	-0.0366962	-0.0158669	-0.100322	-0.705704	-0.735803
+	4.93625	1.34294	Q13790	Q13790	Apolipoprotein F	APOF	255	Color2 [DarkGray]	1	4					3	3	3	11.7	11.7	11.7	35.399	0	33.132	21126000000	13	73	-0.977157	-1.02993	-0.966662	-0.471763	-0.868926	-0.760001	1.10135	1.71425	1.64168	-0.079624	0.977874	0.905667	1.65523	1.70991	1.6839	1.19876	0.737082	0.745894	0.672863	0.671135	0.689105	1.27799	1.3693
+	4.51202	0.291822	P02656;B0YIW2;C9J2Q0	P02656;B0YIW2	Apolipoprotein C-III	APOC3	78	Color2 [DarkGray]	1	4					6	6	6	57.6	57.6	57.6	10.852	0	323.31	228370000000	6	500	2.1813	2.31007	2.26741	1.59582	1.74687	1.58118	2.23266	2.21264	2.27446	1.91014	2.05419	2.12166	2.22706	2.12526	2.21623	1.83046	1.80999	1.77574	1.78999	1.76263	1.96926	2.15566	2.00572
+	4.17945	-0.257338	V9GYG9;V9GYM3;P02652;V9GYE3;V9GYC1;V9GYS1	V9GYG9;V9GYM3;P02652;V9GYE3;V9GYC1;V9GYS1	Apolipoprotein A-II;Proapolipoprotein A-II;Truncated apolipoprotein A-II	APOA2	170	Color2 [DarkGray]	1	4					7	7	7	49.5	49.5	49.5	10.649	0	90	34742000000	5	296	0.847543	0.80263	0.76712	1.11734	1.29667	1.12756	0.716851	0.494656	0.473478	0.749314	0.836534	0.74455	0.505519	0.683834	0.606806	0.762948	0.932003	0.891865	1.05626	0.863181	0.726353	0.537935	0.505694
+	3.98259	0.364497	E7ETN3;B4E1Z4;P00751;H7C5H1;A0A0G2JH38;H7C526	E7ETN3;B4E1Z4;P00751;H7C5H1	Complement factor B;Complement factor B Ba fragment;Complement factor B Bb fragment	CFB	81	Color2 [DarkGray]	1	4					13	13	13	12	12	12	124.02	0	86.736	1439300000	58	76	NaN	NaN	NaN	-1.21343	NaN	-1.1202	-0.921659	-1.23019	-1.00479	-0.63808	-0.934084	-0.898338	-0.883459	-0.768575	-1.09564	-1.32375	-0.913907	-0.994944	-0.490959	-0.372167	-0.594764	-1.31427	-1.48429
+	3.81874	-0.497184	P69905;A0A2R8Y7C0;G3V1N2	P69905;A0A2R8Y7C0;G3V1N2	Hemoglobin subunit alpha	HBA1;HBA2	251	Color2 [DarkGray]	1	4					6	6	4	52.1	52.1	39.4	15.257	0	139.36	10755000000	8	238	0.372711	-0.133843	0.250007	0.286085	0.627638	0.592309	-0.332241	-0.3902	-0.348562	0.439747	0.0523174	0.102307	-0.331757	-0.0229599	-0.185163	0.206288	0.350687	0.379684	0.172643	0.0982962	-0.0434425	-0.209162	-0.0366582
+	3.65895	0.328134	P01857;A0A0A0MS08;A0A0A0MS07	P01857;A0A0A0MS08;A0A0A0MS07	Ig gamma-1 chain C region	IGHG1	23	Color2 [DarkGray]	1	4					14	14	7	56.1	56.1	32.7	36.105	0	159.52	39907000000	15	277	0.361604	0.379217	0.35186	-0.300375	0.243034	0.299779	1.22685	1.15744	1.1769	0.725009	0.875321	0.90153	1.27566	1.18859	1.25407	0.84992	0.73439	0.712583	1.15546	1.03648	1.29354	1.1367	1.10452
+	3.65165	-0.491707	A0A075B6I0	A0A075B6I0		IGLV8-61	2	Color2 [DarkGray]	1	4					3	3	3	20.5	20.5	20.5	12.814	0	23.627	3590700000	4	62	0.130406	-0.0796344	0.15313	0.101008	NaN	0.183731	-0.403314	-0.549453	-0.610199	-0.209784	-0.0223713	-0.179157	-0.744417	-0.679484	-0.859567	-0.223792	-0.127782	NaN	NaN	NaN	-0.186387	-0.773926	-0.740578
+	3.6472	0.220455	CON__P02768-1;P02768;A0A0C4DGB6;B7WNR0;H0YA55;D6RHD5;C9JKR2;A0A087WWT3;H7C013	CON__P02768-1;P02768;A0A0C4DGB6;B7WNR0;H0YA55;D6RHD5;C9JKR2;A0A087WWT3	Serum albumin	ALB	94	Color2 [DarkGray]	1	4					65	65	59	85.7	85.7	80.6	69.366	0	323.31	657970000000	37	4331	0.641356	0.689964	0.684216	0.686912	0.702396	0.687044	2.04478	2.00815	2.04823	1.87717	1.93573	2.06851	2.06353	2.063	2.10721	1.96203	1.96997	1.98722	1.7333	1.74568	1.80778	1.97082	1.90048
+	3.40416	0.439438	P02760;S4R471;S4R3Y4	P02760	Protein AMBP;Alpha-1-microglobulin;Inter-alpha-trypsin inhibitor light chain;Trypstatin	AMBP	179	Color2 [DarkGray]	1	4					5	5	5	19.9	19.9	19.9	38.999	0	37.792	1205600000	16	36	-1.0903	-1.03331	-0.989627	NaN	-0.806612	-1.02381	-0.588752	-0.374485	-0.529005	-0.912133	-0.735854	-0.779069	-0.306204	-0.235061	-0.295118	-0.993475	-0.866378	-0.958078	-0.620758	-0.495949	-0.629205	NaN	NaN
+	3.35928	-0.397665	P04211;A0A075B6I9	P04211;A0A075B6I9	Ig lambda chain V region 4A	IGLV7-46	189	Color2 [DarkGray]	1	4					3	3	3	21.4	21.4	21.4	12.451	0	18.145	2031200000	4	68	0.00423285	-0.0473233	-0.00116227	-0.83491	-0.467816	-0.50842	-0.328975	-0.546083	-0.554829	-0.845671	-0.407113	NaN	-0.677988	-0.366176	-0.813874	-0.653276	-0.414404	-0.384358	-0.771207	-0.457184	-0.177002	-0.547254	-0.598419
+	3.32604	-0.384224	A0A0C4DH24;A0A0A0MT36	A0A0C4DH24;A0A0A0MT36		IGKV6-21;IGKV6D-21	38	Color2 [DarkGray]	1	4					2	2	2	17.5	17.5	17.5	12.43	0	17.649	469770000	4	33	-0.90628	-1.14469	NaN	NaN	-1.11745	-0.888729	-1.21491	-1.32419	-1.40097	NaN	-0.903336	-0.91144	-1.35049	-1.20175	-1.39525	-0.92916	-0.894335	-0.832373	NaN	-1.06979	-1.12502	NaN	-1.3307
+	3.32562	-0.738162	A0A075B6K5;P80748;A0A075B6K2	A0A075B6K5;P80748	Ig lambda chain V-III region LOI	IGLV3-9	4	Color2 [DarkGray]	1	4					3	3	3	33	33	33	12.332	0	26.327	1032300000	5	43	-0.696227	NaN	-0.641002	-0.873398	NaN	-0.0407439	-0.968382	-1.29423	-1.26769	NaN	-0.693785	-0.721929	-1.8187	NaN	NaN	-0.69454	-0.21161	-0.448908	-0.671555	-0.357749	-0.894793	NaN	-1.22791
+	2.95843	-0.255881	Q08380;K7EP36;K7ESM3;K7EKQ5;K7EJY8;K7ES75;K7EN99;K7ERZ6;K7EJD3	Q08380	Galectin-3-binding protein	LGALS3BP	253	Color2 [DarkGray]	1	4					18	18	18	33	33	33	65.33	0	209.78	41353000000	26	632	1.09883	1.03177	1.17404	0.977409	1.03167	0.903004	0.591379	0.446476	0.457254	0.693441	0.73442	0.677087	0.221777	0.377564	0.260252	0.606633	0.691004	0.671189	0.493648	0.505863	0.392721	0.336599	0.313964
+	2.90726	0.400447	A0A0A0MSV6;D6R934;P02746;D6RGJ1	A0A0A0MSV6;D6R934;P02746	Complement C1q subcomponent subunit B	C1QB	26	Color2 [DarkGray]	1	4					5	5	5	23.2	23.2	23.2	24.03	0	36.89	1414400000	11	31	-0.80297	-0.702511	-0.676168	NaN	NaN	NaN	-0.406153	-0.437185	-0.348367	-0.627133	-0.594376	-0.882637	-0.220645	-0.190567	-0.302839	-0.866165	-0.831107	-0.814812	-0.69241	-0.662543	-0.65363	-0.734966	-0.808348
+	2.82873	0.318435	A0A7P0TAP4;A0A7P0Z441;A0A7P0T9S6;A0A7P0TA52;A0A7P0TBH1;A0A7P0T8D1;P01019	A0A7P0TAP4;A0A7P0Z441;A0A7P0T9S6;A0A7P0TA52;A0A7P0TBH1;A0A7P0T8D1;P01019	Angiotensinogen;Angiotensin-1;Angiotensin-2;Angiotensin-3;Angiotensin-4;Angiotensin 1-9;Angiotensin 1-7;Angiotensin 1-5;Angiotensin 1-4	AGT	74	Color2 [DarkGray]	1	4					8	8	8	38.2	38.2	38.2	30.67	0	97.532	1029800000	15	29	-1.33005	-1.06742	-1.14555	-1.17455	-1.08475	-1.16042	-0.92515	-0.573349	-0.632217	-1.03962	-0.89652	-0.480822	-0.489017	-0.614239	-0.680891	-1.05922	-0.799579	-0.792144	-0.494909	-0.483614	-0.589035	-1.26054	-1.22127
+	2.79274	-0.389472	A0A0B4J231;B9A064;A0A5H1ZRQ4;P0CG04	A0A0B4J231;B9A064;A0A5H1ZRQ4;P0CG04	Immunoglobulin lambda-like polypeptide 5;Ig lambda-1 chain C regions	IGLL5;IGLC1	32	Color2 [DarkGray]	1	4					7	3	3	45.1	20.5	20.5	23.15	0	21.766	8941000000	11	192	0.345191	0.45181	0.38455	0.666353	0.833813	0.790783	0.272395	0.284484	-0.113383	0.508761	0.427328	0.463431	-0.17524	-0.109659	-0.14395	0.297842	0.427887	0.345092	0.315626	0.483599	0.272534	-0.177395	0.231309
+	2.78389	-0.714234	P01714	P01714	Ig lambda chain V-III region SH		160	Color2 [DarkGray]	1	4					2	2	2	17	17	17	12.042	0	17.923	1183600000	4	68	-0.92295	NaN	-0.585601	NaN	-0.723251	-0.622634	-1.0666	-0.95475	-1.17532	NaN	-0.0849056	-0.220819	-1.22948	-0.993629	-1.25621	-0.235617	NaN	NaN	-0.108273	NaN	-0.674417	-1.22967	-1.13507
+	2.74493	-0.524415	P01717;A0A075B6K0	P01717;A0A075B6K0	Ig lambda chain V-IV region Hil	IGLV3-16	161	Color2 [DarkGray]	1	4					2	2	0	18.8	18.8	0	12.011	0	27.034	2882900000	3	123	-0.549461	-0.31618	-0.617853	0.246928	NaN	0.341551	-0.796891	-1.0586	-1.07687	-0.246524	-0.365003	-0.122315	-1.08426	-0.704087	-1.09862	-0.259619	0.0924203	-0.0739007	-0.51408	-0.174485	-0.496222	-1.22464	-1.11232
+	2.72087	-0.622504	P20851;Q5VVQ7	P20851;Q5VVQ7	C4b-binding protein beta chain	C4BPB	227	Color2 [DarkGray]	1	4					6	6	6	22.2	22.2	22.2	28.357	0	59.191	19063000000	14	182	0.375779	0.473314	0.309761	0.949033	1.07478	0.918589	0.152525	-0.232984	-0.191004	0.774355	0.589083	0.67014	-0.541103	-0.0701102	-0.389297	0.753018	0.877569	0.746138	0.316659	0.581597	0.384181	-0.32596	-0.29694
+	2.62852	-0.418125	A0A0C4DH38;A0A0J9YXX1	A0A0C4DH38;A0A0J9YXX1		IGHV5-51	43	Color2 [DarkGray]	1	4					3	3	3	34.2	34.2	34.2	12.674	0	23.846	1807700000	6	52	-0.138441	-0.0527271	-0.12074	NaN	NaN	NaN	NaN	-0.913212	-1.00182	-0.937228	-0.261093	-0.396783	-1.08531	-0.779724	-1.20676	-0.592191	-0.431777	-0.48714	-0.510499	-0.600378	-0.731824	-1.14746	-1.11873
+	2.59565	-0.605105	A0A0B4J1V0;P0DTE1;S4R3C0;A0A0C4DH36;A0A075B7F1;A0A075B6Q5	A0A0B4J1V0		IGHV3-15	29	Color2 [DarkGray]	1	4					5	2	2	27.7	12.6	12.6	12.926	0	16.77	871150000	7	44	-0.983392	-0.897217	-1.19209	-0.394051	-0.240078	-0.492222	-1.4574	-1.84636	-1.9052	-0.707881	-1.09187	-0.845544	-1.83656	-1.58717	-1.81809	-0.930571	-0.741124	-0.870448	-1.39133	-1.17087	-1.29518	-1.75299	-1.63766
+	2.57207	0.643256	P68363	P68363	Tubulin alpha-1B chain	TUBA1B	247	Color2 [DarkGray]	1	4					14	14	0	45.7	45.7	0	50.151	0	184.57	4743700000	21	144	-0.040008	-0.067755	0.0286103	-1.00796	-0.817112	-0.883287	-0.258461	0.340664	0.300345	-0.735629	-0.649903	-0.689604	0.436906	-0.0809898	0.258636	-0.641243	-0.735025	-0.670166	-0.89444	-1.1423	-0.801626	0.298548	0.33844
+	2.56478	-0.247508	P01834;A0A5H1ZRQ3	P01834;A0A5H1ZRQ3	Ig kappa chain C region	IGKC	166	Color2 [DarkGray]	1	4					8	8	8	82.2	82.2	82.2	11.765	0	306.62	111240000000	5	693	1.67115	1.68632	1.67032	1.65474	1.42155	1.58993	1.2453	1.39284	1.41201	1.67456	1.59312	1.63732	1.17974	1.17374	1.23082	1.48103	1.44078	1.45376	1.49461	1.4004	1.4861	1.30462	1.32506
+	2.51514	0.652918	P08670;B0YJC4;B0YJC5;A0A1B0GTT5;A0A1B0GVG8;P17661	P08670;B0YJC4;B0YJC5	Vimentin	VIM	206	Color2 [DarkGray]	1	4					14	14	13	39.5	39.5	37.6	53.651	0	112.26	1757600000	32	112	-0.643588	-0.585055	-0.566632	-1.70367	-1.84079	-1.82056	-1.04278	-0.433762	-0.424934	-1.03942	-1.1932	-1.0733	-0.137033	-0.893896	-0.474946	-1.02848	-1.41696	-1.50071	-1.51178	-2.36442	-1.25479	-0.297191	-0.23021
+	2.41805	-0.242386	P00738;J3QR68;H0Y300;A0A0C4DGL8;J3QLC9;A0A087WU08;H3BS21;J3KTC3;J3KRH2;J3KSV1;J3QQI8;H3BMJ7	P00738;J3QR68;H0Y300;A0A0C4DGL8;J3QLC9;A0A087WU08	Haptoglobin;Haptoglobin alpha chain;Haptoglobin beta chain	HP	140	Color2 [DarkGray]	1	4					25	25	11	53	53	31	45.205	0	323.31	108030000000	20	1234	1.22503	1.26801	1.21181	1.21493	1.23936	1.22277	0.888251	0.768223	0.724672	1.24126	1.02226	1.05691	0.596791	0.752885	0.655935	1.01843	1.06357	1.0461	0.906285	0.973646	1.02469	0.762215	0.68466
+	2.29069	-0.200414	F5H7V9;E9PC84;J3QSU6;P24821;H0YGZ3	F5H7V9;E9PC84;J3QSU6;P24821	Tenascin	TNC	112	Color2 [DarkGray]	1	4					9	9	9	5.9	5.9	5.9	201.14	0	59.818	1171300000	85	77	-0.721043	-0.681976	-0.680279	-0.819368	-1.15729	-0.664904	-1.18402	-1.31708	-1.48876	-1.02217	NaN	-1.07375	-1.28426	-1.03131	-1.2388	-1.01717	-0.911989	-0.930839	-1.06875	-0.98784	-1.10397	-1.17455	-1.2528
+	2.24467	0.162635	A0A286YEY4;P01859	A0A286YEY4;P01859	Ig gamma-2 chain C region	IGHG2	58	Color2 [DarkGray]	1	4					10	5	4	32.2	20.8	17.2	43.805	0	54.186	17624000000	14	79	0.676455	0.636717	0.688483	0.00569477	0.691469	0.69667	0.895394	0.859569	0.868194	0.579298	0.646388	0.649093	0.977405	0.880371	0.884113	0.734844	0.730186	0.757092	0.947544	0.972735	1.02637	0.852536	0.826848
+	2.12835	0.154514	P10909;H0YLK8;E7ERK6;H0YC35;E7ETB4;E5RG36;E5RGB0;E5RH61;E5RJZ5;H0YAS8	P10909;H0YLK8;E7ERK6;H0YC35	Clusterin;Clusterin beta chain;Clusterin alpha chain;Clusterin	CLU	212	Color2 [DarkGray]	1	4					15	15	15	33.4	33.4	33.4	52.494	0	127.87	22572000000	19	325	0.254526	0.292757	0.250377	-0.467614	0.0992197	0.133675	0.394486	0.373897	0.409217	0.267089	0.299259	0.259234	0.235788	0.202218	0.287347	0.171953	0.080542	0.187124	-0.049345	0.387409	0.331654	0.386027	0.315718
+	2.04766	0.305059	P04196	P04196	Histidine-rich glycoprotein	HRG	188	Color2 [DarkGray]	1	4					5	5	5	10.3	10.3	10.3	59.578	0	86.655	1498300000	22	58	-0.500875	-0.38164	-0.410994	NaN	-0.397543	-0.28931	-0.0274602	-0.302268	-0.309786	-0.345556	-0.47453	-0.705523	-0.81375	-0.166287	-0.539056	-0.439757	-0.849213	NaN	NaN	NaN	-0.794726	-1.13027	NaN
+	2.03406	-0.178371	O43866	O43866	CD5 antigen-like	CD5L	135	Color2 [DarkGray]	1	4					19	19	19	60.5	60.5	60.5	38.087	0	323.31	86112000000	18	736	1.39674	1.35766	1.35666	1.39896	1.49006	1.4744	1.16099	1.05011	1.09582	1.17854	1.31639	1.29196	0.899568	0.852157	0.866663	1.23936	1.21242	1.24703	0.839366	0.927559	0.906844	0.922748	0.81368
+	2.02131	-0.195713	A1L4H1;M0QZ17	A1L4H1	Soluble scavenger receptor cysteine-rich domain-containing protein SSC5D	SSC5D	76	Color2 [DarkGray]	1	4					16	16	16	12.7	12.7	12.7	165.74	0	294.02	6825400000	61	305	0.0978812	0.119298	0.0477546	0.273937	0.0860795	0.283191	-0.553632	-0.750861	-0.840039	-0.34714	-0.446175	-0.419241	-0.800382	-0.455095	-0.543871	-0.483621	-0.386777	-0.457831	-0.54817	-0.4684	-0.72131	-0.696725	-0.731831
+	2.01506	-0.3649	O14791;B1AH96	O14791	Apolipoprotein L1	APOL1	134	Color2 [DarkGray]	1	4					9	9	9	24.1	24.1	24.1	43.974	0	101.82	14782000000	19	354	0.209652	0.178696	-0.00611724	1.07634	0.955953	1.07916	-0.0647419	-0.35473	-0.235807	0.469241	0.292254	0.263706	-0.390424	0.00332258	-0.359365	0.123957	0.408384	0.486873	0.537863	0.779981	0.1549	-0.206664	-0.227181
+	1.99884	0.866799	P01042	P01042	Kininogen-1;Kininogen-1 heavy chain;T-kinin;Bradykinin;Lysyl-bradykinin;Kininogen-1 light chain;Low molecular weight growth-promoting factor	KNG1	148	Color2 [DarkGray]	1	4					13	13	13	26.4	26.4	26.4	71.957	0	91.072	2940000000	35	28	-0.910498	-1.09796	-1.02937	NaN	-0.838062	-0.672227	-0.179282	0.600939	0.528574	NaN	-1.0353	-0.962065	0.426273	0.229421	0.446641	-1.17697	-1.08493	-0.753589	NaN	-1.09281	-1.17259	-0.770302	-0.875744
+	1.95553	-0.21604	A0A0B4J1X5;A0A075B7E8;A0A0J9YVY3	A0A0B4J1X5;A0A075B7E8		IGHV3-74;IGHV3OR16-13	30	Color2 [DarkGray]	1	4					4	2	1	30.8	15.4	6	12.839	0	26.163	14323000000	7	148	0.870527	0.931164	0.82177	0.824221	0.994389	0.919326	0.699486	0.4415	0.417345	0.827851	0.713794	0.725407	0.23276	0.40529	0.301109	0.566101	0.71228	0.759497	0.593773	0.608884	0.53355	0.223939	0.190124
+	1.93492	-0.339085	Q9Y6R7;A0A087WXI2;A0A087WUZ2	Q9Y6R7;A0A087WXI2	IgGFc-binding protein	FCGBP	17	Color2 [DarkGray]	1	4					36	36	36	13.9	13.9	13.9	572.01	0	323.31	13296000000	163	564	0.115277	0.192784	0.11505	0.193006	0.225837	0.249726	-0.360277	-0.4701	-0.494175	-0.0162636	-0.11222	-0.0596511	-0.900299	-0.727134	-0.950164	-0.180512	-0.0864548	-0.103492	-0.274854	-0.228218	-0.387697	-0.854457	-0.83354
+	1.8808	-0.504022	P55056	P55056	Apolipoprotein C-IV	APOC4	236	Color2 [DarkGray]	1	4					6	4	4	31.5	22.8	22.8	14.553	0	47.221	7159800000	6	89	0.627016	-0.225046	0.299665	NaN	-1.39257	NaN	-0.172546	-0.181626	-0.010312	-0.970244	-0.618675	0.118595	0.257009	0.500411	0.61992	0.746304	-0.459701	-1.15897	-0.751054	-1.55221	0.150178	0.781627	0.625598
+	1.86019	0.525269	P68371;Q5ST81;Q3ZCM7;A0A075B736;Q5SQY0;A6NNZ2;CON__ENSEMBL:ENSBTAP00000025008;Q9H4B7	P68371;Q5ST81	Tubulin beta-4B chain	TUBB4B;TUBB	249	Color2 [DarkGray]	1	4					17	17	1	53	53	2.7	49.83	0	323.31	5200500000	19	237	-0.127119	-0.232339	-0.176727	-0.868345	-1.04127	-1.04712	-0.16279	0.171845	0.172097	-0.831726	-0.738679	-0.64266	0.395099	-0.0383156	0.24909	-0.406978	-0.745442	-0.973952	-1.1162	-1.25009	-0.898382	0.144557	0.395784
+	1.85236	-0.165262	P01591;D6RD17;D6RHJ6;C9JA05	P01591;D6RD17;D6RHJ6;C9JA05	Immunoglobulin J chain	IGJ;JCHAIN	149	Color2 [DarkGray]	1	4					9	9	9	45.3	45.3	45.3	18.098	0	71.566	59935000000	8	264	1.51118	1.53282	1.53255	1.34194	1.09582	1.33009	1.36164	1.22789	1.25934	1.4079	1.39388	1.43466	1.06814	1.05959	1.0008	1.31983	1.22096	0.942758	1.04235	0.994863	1.15132	0.922723	0.98618
+	1.73364	-0.282885	E7EPG1;Q13201	E7EPG1;Q13201	Multimerin-1;Platelet glycoprotein Ia*;155 kDa platelet multimerin	MMRN1	107	Color2 [DarkGray]	1	4					7	7	7	9.3	9.3	9.3	110.75	0	44.313	1054500000	58	31	-1.09755	NaN	NaN	-0.679891	-0.68961	-0.817099	-0.911786	-1.23389	-1.57686	NaN	-0.885668	-0.741874	-1.24295	-1.02779	-1.14196	-0.870067	-0.80781	-0.852289	-0.900347	-0.516285	-1.04148	-1.02537	-0.934151
+	1.69141	0.180103	P02686;H0YF02;J3QQK6;H7BYR8;A8MZH3;J3QKL5;J3QL64;E9PMR5;H0YEA2;E9PJ72;E9PKX9;E9PNZ1;F8WEU6;F5H7N4;J3KT34;E9PLQ9;C9J6H1;J3KS94;E9PQE7;J3KT01;E9PSE2;E9PLU9	P02686;H0YF02;J3QQK6;H7BYR8;A8MZH3;J3QKL5;J3QL64;E9PMR5;H0YEA2;E9PJ72;E9PKX9;E9PNZ1;F8WEU6;F5H7N4;J3KT34	Myelin basic protein	MBP	77	Color2 [DarkGray]	1	4					4	4	4	11.8	11.8	11.8	33.117	0	34.31	4360900000	14	237	0.0101519	0.0184315	-0.173247	-0.175869	-0.0746921	-0.179263	-0.227238	-0.064322	-0.0453528	-0.342621	-0.525502	-0.371801	0.0261043	-0.367593	-0.196642	-0.258973	-0.331683	-0.395184	-0.572598	-0.325767	-0.480958	-0.11174	-0.0527442
+	1.68071	-0.475293	O75636	O75636	Ficolin-3	FCN3	137	Color2 [DarkGray]	1	4					10	10	10	41.8	41.8	41.8	32.903	0	132.66	4161500000	15	141	0.0343974	-0.167658	0.0748242	-0.621458	-0.205169	-0.16061	-0.302908	-0.488177	-0.657067	-1.68627	-0.65483	-0.590952	-0.247391	-0.197491	-0.228733	-0.0344271	-1.12209	-0.0766206	-0.705832	-1.17891	-1.12045	-0.787784	-0.681572
+	1.66539	-0.425345	A0A3B3ISJ1;A0A0S2Z4L3;P07225;G5E9F8;A0A3B3IRK9;A0A3B3IUA6;C9K0R0	A0A3B3ISJ1;A0A0S2Z4L3;P07225;G5E9F8;A0A3B3IRK9	Vitamin K-dependent protein S	PROS1	50	Color2 [DarkGray]	1	4					16	16	16	24.5	24.5	24.5	73.757	0	263.46	9422900000	30	312	-0.112037	-0.130069	-0.376492	0.181041	0.312516	0.0314329	-0.43134	-0.671001	-0.744523	0.229193	-0.0430046	-0.0576759	-1.09682	-0.921548	-1.05333	-0.155507	0.130935	0.138175	-0.0948029	-0.0808503	-0.260114	-0.647592	-1.0372
+	1.5567	0.355553	V9GYG0;P12235;Q9H0C2	V9GYG0;P12235;Q9H0C2	ADP/ATP translocase 1;ADP/ATP translocase 4;ADP/ATP translocase 4, N-terminally processed	SLC25A4;SLC25A31	215	Color2 [DarkGray]	1	4					6	6	2	26.9	26.9	8.7	22.885	0	38.614	1382500000	15	64	-0.566928	-0.618635	-0.675561	NaN	-0.886718	NaN	-0.617448	-0.400855	-0.475079	-1.14847	-1.19316	-1.15992	-0.258333	-0.910191	-0.472873	-0.723042	-1.12683	-1.61366	-1.26263	-1.05177	-1.1129	-0.36822	-0.238313
+	1.50947	0.42075	P25705;K7ERX7;K7EK77;K7EQH4;K7EJP1;K7ENJ4;K7ESA0	P25705;K7ERX7;K7EK77	ATP synthase subunit alpha, mitochondrial	ATP5A1	229	Color2 [DarkGray]	1	4					9	9	9	19.5	19.5	19.5	59.75	0	77.052	986600000	31	67	-0.811921	-0.812068	-1.08706	-1.672	-1.48824	-1.58452	-1.17508	-0.575866	-0.697267	-1.62755	-1.7459	-1.37415	-0.499886	-1.36518	-0.620281	-1.50926	-1.48492	-1.3465	-1.57843	-1.58772	-1.48576	-0.504274	-0.379961
+	1.50329	0.309542	P19827;F8WAS2;CON__Q0VCM5;H7C5I0;H7C0N0	P19827	Inter-alpha-trypsin inhibitor heavy chain H1	ITIH1	225	Color2 [DarkGray]	1	4					9	9	9	12.6	12.6	12.6	101.39	0	72.994	1056800000	33	31	NaN	-1.30631	-1.21138	NaN	-0.9664	NaN	-1.59529	-0.956503	-0.881058	-0.669431	-0.913397	-1.46859	-1.26388	-0.999047	-1.54894	-1.06312	-1.07634	-1.15783	-0.0781106	-0.12333	-0.594729	-1.268	-1.18443
+	1.38954	0.224885	P02675;D6REL8	P02675;D6REL8	Fibrinogen beta chain;Fibrinopeptide B;Fibrinogen beta chain	FGB	173	Color2 [DarkGray]	1	4					28	28	24	57.8	57.8	52.5	55.928	0	230.86	39448000000	29	270	-0.300425	-0.260858	-0.32885	0.0118021	0.173898	0.0801818	-0.288629	-0.388756	-0.316791	0.141188	-0.139011	0.1266	-0.348664	-0.358392	-0.263555	-0.285307	-0.171905	-0.153284	-0.0500428	-0.15471	-0.24256	-0.351892	-0.240585
+	1.26982	0.228257	P11142;E9PKE3;P54652;E9PN89;E9PLF4;E9PI65;E9PNE6;E9PQQ4;E9PQK7;E9PK54;E9PPY6;Q53FA3;E9PN25;A8K7Q2;P34931;E9PS65;A0A7P0TAI0;A0A7P0TB36;E9PM13;P11021	P11142;E9PKE3;P54652;E9PN89;E9PLF4;E9PI65;E9PNE6	Heat shock cognate 71 kDa protein;Heat shock-related 70 kDa protein 2	HSPA8;HSPA2	116	Color2 [DarkGray]	1	4					8	8	7	14.6	14.6	12.5	70.897	0	64.189	806470000	33	50	-1.03456	-1.08293	-1.14685	-1.41515	-1.37019	-1.36648	-1.38763	-0.854702	-0.869101	-1.28443	-1.49423	-1.30846	-0.71721	-1.30334	-0.970404	-1.176	-1.28643	-1.22565	-1.41168	-1.42082	-1.41567	-0.634669	-0.529581
+	1.2641	0.400291	P06576;H0YH81;F8W079;F8W0P7;H0YI37	P06576;H0YH81;F8W079	ATP synthase subunit beta, mitochondrial;ATP synthase subunit beta	ATP5B	199	Color2 [DarkGray]	1	4					9	9	9	25.1	25.1	25.1	56.559	0	88.592	1107200000	29	56	-1.01726	-0.915917	-0.895464	NaN	-1.13146	-1.14701	-1.061	-0.495008	-0.322351	-1.27096	-1.10302	-1.2759	-0.107807	-1.10987	-0.346837	-1.19116	-1.05727	-1.1145	-1.4265	-1.76016	-1.24445	-0.249887	-0.214301
+	1.25422	-0.375406	A0A0C4DH68;A0A075B6R9	A0A0C4DH68;A0A075B6R9		IGKV2-24;IGKV2D-24	6	Color2 [DarkGray]	1	4					2	2	1	16.7	16.7	10.8	13.079	0	16.63	5597600000	4	42	0.285721	0.437971	0.23676	NaN	0.480354	0.46995	0.157828	-0.361284	-0.394904	0.449669	0.293783	0.344061	-0.493313	-0.180498	-0.440387	0.171107	0.195303	NaN	0.0734863	0.110639	0.13333	-0.459322	-0.448447
+	1.16753	0.339055	P68366;C9JEV8;C9JQ00;C9JJQ8;C9JDL2	P68366	Tubulin alpha-4A chain	TUBA4A	248	Color2 [DarkGray]	1	4					12	3	3	33	7.6	7.6	49.924	0	20.04	389150000	21	17	-1.43277	-1.34458	-1.22011	NaN	NaN	NaN	-1.47284	-0.797403	-0.900024	-1.76502	-1.61623	-1.63198	-0.829169	-1.51017	-0.921643	-1.64249	-1.50743	-1.52161	-1.69432	-1.65917	-1.67105	-0.864922	-0.713131
+	1.02589	0.373935	P04406;E7EUT5;O14556	P04406;E7EUT5	Glyceraldehyde-3-phosphate dehydrogenase	GAPDH	194	Color2 [DarkGray]	1	4					6	6	6	24.5	24.5	24.5	36.053	0	126.66	1745500000	17	35	-0.358167	-0.55851	-0.499962	-0.720915	-0.849319	-0.800655	-0.77538	-0.0809	-0.00432265	-1.05909	-0.925364	-1.0603	-0.147681	-0.718096	-0.275348	-0.843159	-0.940845	-1.11287	-0.971999	-0.9228	-0.960172	-0.155727	-0.106888
[truncated: 28 more columns]

[truncated: 3 more sheets: 10PG - 40PG, 10PG - CHPG, 33CH - CHPG]
